# Supplementary material for: Preanalytical considerations in quantifying circulating miRNAs that predict end-stage kidney disease in diabetes
Source: JCI Insight. 2024 Jun 24;9(12):e174153. doi: 10.1172/jci.insight.174153 (PMC11383361; doi:10.1172/jci.insight.174153)
Supplement: Supplemental table 1 [file jciinsight-9-174153-s010.xlsx]

## Sheet: Sheet1
miRNA	HTG_plasma (2002)	HTG_RNA (930)	RNASeq_1 (262)	RNASeq_2 (439)	qRT-PCR (379)
let-7a-2-3p	5.9598
let-7a-3p	6.0553		6.4596	6.2901
let-7a-5p	11.3188	10.5232	12.8482	11.9846	0.5833
let-7b-5p	9.9567	9.526	14.2043	14.0968	1.7505
let-7c-3p	5.6484
let-7c-5p	9.6004	9.0229	8.9332	7.1002	0.2986
let-7d-3p	8.1775	10.3058	11.8791	10.3713	1.3799
let-7d-5p	9.5061	8.652	10.5908	10.9586	1.0928
let-7e-3p	5.9359	3.8893		1.1988
let-7e-5p	7.6356	5.7668	8.8769	9.211	-0.6987
let-7f-1-3p	5.9162	4.1237		4.7194
let-7f-2-3p	5.9803		2.6391	4.8397
let-7f-5p	9.4367	9.4868	10.4682	12.5422	-0.3301
let-7g-3p	7.1699	6.1645	4.7323	2.9299	-3.39
let-7g-5p	9.5687	9.4442	10.6625	11.5057	4.1615
let-7i-5p	10.3628	9.3653	11.52	12.2743	2.9805
miR-1	5.9515	3.5111	4.7317
miR-100-3p
miR-100-5p	6.8403	6.0596	5.087	10.2347	2.2877
miR-101-3p	7.5419	8.7406	10.1361	9.0513	4.6479
miR-101-5p	6.1837	4.5009		2.5924
miR-103a-2-5p	6.7027	5.7448		2.3191
miR-103a-3p	10.3656	9.8168	13.441	11.4904	1.5811
miR-105-3p	6.0356
miR-105-5p
miR-106a-3p	6.1161	4.6663		4.3763
miR-106a-5p	8.6613	6.767	4.2041	6.4909
miR-106b-3p	6.6268	5.8278	8.5834	7.9434
miR-106b-5p	9.5564	8.4327	8.5783	7.7313	2.7116
miR-107	10.0655	9.6223	13.2207	11.4904	-1.5355
miR-10a-3p	6.2397	3.9247		3.9129
miR-10a-5p	6.9187	6.2911	9.1539	13.2507	-1.2997
miR-10b-3p	5.8307			7.3056
miR-10b-5p	7.5382	6.8844	9.1772	13.3272	-1.8599
miR-1178-3p	5.7646
miR-1178-5p	6.1386
miR-1179	6.1757
miR-1180-3p	5.9919	3.9329	6.6221	6.3001	-0.7318
miR-1180-5p	6.086	3.5827
miR-1182	5.918	2.5044
miR-1183	5.9659				1.362
miR-1184	5.8907
miR-1185-1-3p	6.1027			3.6164
miR-1185-2-3p	6.0905
miR-1185-5p	6.1025
miR-1193	5.2072
miR-1197	5.9566
miR-1199-3p	5.8559	4.7309
miR-1200	5.727	2.942
miR-1202	6.8923	7.5092
miR-1204	5.9311
miR-1205	5.8648
miR-1206
miR-1207-3p	6.0822	3.7597
miR-1207-5p	10.524	10.3388			3.5775
miR-1208	6.1462
miR-1224-5p	6.6147	9.2411			0.4386
miR-1225-3p	9.6783	7.3017			1.3306
miR-1225-5p	6.4603	7.3464
miR-122-5p	8.2705	7.9492	12.9663	12.8496	3.5536
miR-1226-3p	5.8557	3.6918			-2.404
miR-1227-3p	6.314	5.2449			-1.0163
miR-1228-3p	6.7958	6.7275			0.6667
miR-1229-3p	6.0998	6.0465			-0.07
miR-1229-5p	6.2306	6.9141
miR-1231	6.7667	6.7714			-1.8383
miR-1233-3p	9.4095	5.9785			1.1479
miR-1234-3p	8.0364	7.0984
miR-1236-3p	5.815
miR-1236-5p	5.6694	5.6251
miR-1237-3p	6.4431	5.3444			0.2945
miR-1237-5p	12.6107	12.1498
miR-1238-3p	5.9269	4.55			0.606
miR-1238-5p	5.5135
miR-1243	5.702
miR-124-3p	6.0014	5.9969		7.0291	-1.7902
miR-1244	6.5444	3.3712
miR-1245b-3p	5.9917
miR-124-5p	5.6386
miR-1247-3p	10.3005	4.1654
miR-1247-5p	7.9533	5.9112			1.3995
miR-1249	8.4495	8.1677
miR-1250-3p	5.9527
miR-1250-5p	6.0817	4.8468		3.2317
miR-1251-3p	5.659
miR-1252-3p	6.0067
miR-1252-5p	5.7661
miR-1253	6.0625				-2.1904
miR-1254	8.6335	7.6016
miR-1255b-2-3p	8.9172	4.4041
miR-1256	6.0258
miR-1257	5.8804
miR-1258	5.9014
miR-125a-3p	5.7906	2.9101	6.784	5.615
miR-125a-5p	9.0581	8.7068	7.1399	11.7316	2.6632
miR-125b-1-3p	5.8354
miR-125b-2-3p	5.6667	4.5481		4.9512
miR-125b-5p	7.3173	7.533		9.5643	2.1181
miR-1261	5.995
miR-1262	5.7553
miR-1263	5.9196
miR-126-3p	12.7461	11.3561	11.1122	11.6033	4.3072
miR-1264	5.8613
miR-1265	6.0268
miR-126-5p	7.3021	9.4007	11.017	13.227	3.8916
miR-1267	5.7641
miR-1269a	5.8837	3.3884
miR-1269b	6.2043	3.0177
miR-1270	5.4894			2.5731
miR-1271-5p	5.6919	2.8113		8.1984
miR-1272	5.821
miR-1273a	6.8792	3.4649
miR-1273c	7.738	6.8461		3.0216
miR-1273d	12.5792	12.463
miR-1273e	10.749	9.4594			0.342
miR-1273g-5p	7.4594	7.5208
miR-1273h-5p	12.3377	11.788		3.0952
miR-127-3p	5.2213	5.5285	7.1626	10.1772	-1.89
miR-1275	9.3435	8.0512	3.1597	2.4801	-0.6198
miR-127-5p	6.3979			3.8072
miR-1276	6.1354
miR-1277-5p	5.7384
miR-1278	6.172
miR-1279	6.0316
miR-128-1-5p	5.3952	4.6656		3.4381
miR-1282
miR-128-2-5p
miR-1283	5.9468				-1.3979
miR-128-3p	7.6476	8.1856	9.8545	9.9549	1.0257
miR-1285-5p	10.2491	8.3026			-2.0922
miR-1287-3p	5.7597	2.2837
miR-1287-5p	13.9759	6.1369	4.3713	4.0159	3.6908
miR-1288-3p	5.8483	3.4003
miR-1289	5.7695	2.6147
miR-1290	6.9843	13.2118	3.2435	10.2075	1.7021
miR-1291	6.4372	6.3366			-1.2698
miR-129-1-3p	6.0238	3.7236		2.0112
miR-129-2-3p	5.88	4.3893		4.3369
miR-1292-5p	4.9069			3.5359
miR-1293	5.4578
miR-1294	5.8659			1.994
miR-1295b-3p	5.9922				-0.5691
miR-129-5p	6.3035	5.1369		2.4965	-3.4739
miR-1296-3p	6.4054	4.5266
miR-1296-5p	5.6137			4.0724	0.2509
miR-1297	6.1094
miR-1298-3p	5.7251
miR-1298-5p	5.4782
miR-1299	7.4212
miR-1301-3p	5.8784	5.0393	5.1497	7.6706	-1.0523
miR-1301-5p	6.8915	5.0488
miR-1302	5.6319
miR-1303	6.8423			3.3317	-2.2936
miR-1304-3p	6.9431	5.4402		5.5791	-1.1904
miR-1304-5p	6.1155	3.5379
miR-1305	5.9114				-2.1697
miR-1306-3p	6.2504	3.7926		3.5086	-0.4656
miR-1306-5p	8.3132	7.6629	5.4603	3.172	-0.6878
miR-1307-3p	10.8572	6.7852	7.4461	7.0282	-0.2807
miR-1307-5p	10.5197	8.2566	10.6111	10.3161
miR-130a-3p	10.2211	12.8269	8.9143	8.7689	0.0453
miR-130a-5p	5.8308
miR-130b-3p	7.8576	10.0936	9.6516	8.1324	-0.4255
miR-130b-5p	6.6949	5.1514	6.496	6.8059
miR-1321	5.8067
miR-1322	6.6965	5.7773			-1.1534
miR-1323	5.9914
miR-132-3p	6.1543	5.1275	6.5029	6.2935	-1.89
miR-1324	6.0895
miR-132-5p	5.8701			4.1665
miR-133a-3p	6.0848	4.9742	7.4874	4.3754
miR-133a-5p	6.6763	5.0542
miR-133b	5.9586	4.1835
miR-1343-5p	6.4983	7.8214
miR-134-3p	5.4128
miR-134-5p	6.579	6.2198	8.8381	6.7803	-2.6904
miR-135a-3p	6.0321
miR-135a-5p	5.4765			2.9628
miR-135b-3p	5.8174
miR-135b-5p
miR-136-3p	6.0713	4.0944	4.683	8.4986
miR-136-5p	6.4799	4.1713		3.4591
miR-137	5.6726
miR-138-1-3p	5.3741				-2.1509
miR-138-2-3p	5.472
miR-138-5p	5.5844	3.1418		3.1569
miR-139-3p	5.8891	4.0779	7.307	6.5688	-1.7018
miR-139-5p	8.2067	7.4516	6.9172	8.0234	-0.2272
miR-140-5p	6.7875	6.0393	5.1043	4.2559
miR-141-3p	6.9783	4.7313		6.0005
miR-141-5p	6.3023
miR-142-5p	8.8559	9.322	12.7852	16.0393	0.6015
miR-143-3p	7.6814	6.9552	10.3517	13.3158	-0.274
miR-143-5p	7.045	5.2494		0.67
miR-144-3p	7.0132	6.7645	7.5061	13.4149	3.0644
miR-144-5p	7.1169	6.2272	4.8991	5.8423
miR-145-3p	6.1363	4.6644		10.8627
miR-145-5p	8.0185	9.8601		8.427	0.2507
miR-1468-3p	6.4386
miR-1468-5p	5.9409			3.3195
miR-146a-3p	6.8667			4.6405
miR-146a-5p	10.9068	11.0082	12.5472	16.1638	1.689
miR-146b-3p	5.8547			2.5867
miR-146b-5p	8.0886	6.8086	7.9691	11.8348	-1.0175
miR-1471	6.2444	4.4731			0.021
miR-147a	5.6457
miR-147b	5.894
miR-148a-3p	7.7923	9.4888	11.8949	12.6128	4.6127
miR-148b-3p	8.0132	9.1389	9.5941	10.6259	3.9617
miR-149-3p	13.4198	11.646			0.0788
miR-149-5p	5.5024			3.1971
miR-150-3p	6.1451	5.0303	7.8061	8.3945
miR-150-5p	11.4562	11.6521	8.828	9.2726	5.884
miR-151a-3p	8.7848	8.7563	10.1247	11.6923	0.7401
miR-152-3p	6.8464	6.8517	8.626	7.8277	0.0151
miR-153-3p	5.9719
miR-153-5p	6.0577
miR-1537-3p	6.2448	5.2635			0.1213
miR-1537-5p	5.8504
miR-1538	6.6036	5.7881
miR-1539	6.2031	5.5158			-1.343
miR-154-3p	6.1729
miR-154-5p	6.2308	5.1221			0.1937
miR-155-3p	6.0155
miR-155-5p	6.4598	4.1859	5.2853	6.9547	-2.6964
miR-1587	5.9743	4.3274			2.8142
miR-15a-3p	6.2202	3.8975		2.407
miR-15a-5p	10.6064	11.7217	12.0293	8.292	1.9912
miR-15b-3p	6.2353	4.2578	5.0658	8.3526	-2.218
miR-15b-5p	10.0703	10.4414	9.8422	11.0779	2.7672
miR-16-1-3p	6.2977	2.801
miR-16-5p	12.7692	13.413	13.5786	12.069	5.6575
miR-17-3p	7.736	4.6529	5.5517	4.5506
miR-17-5p	9.7323	9.2388	8.2055	6.4909	5.2257
miR-181a-2-3p	6.2984		6.1093	5.7605
miR-181a-3p	6.1098	3.5792	6.2934	5.3008
miR-181a-5p	9.1971	9.2191	12.2095	10.9982	-0.5125
miR-181b-3p	5.9268	2.9064
miR-181b-5p	6.8011	6.1067	8.3901	7.348	1.9543
miR-181c-3p	6.1105	3.2644	5.9297	6.1939
miR-181c-5p	8.0262	6.9989		6.3267	-1.0181
miR-181d-3p	5.5978
miR-181d-5p	6.4109	4.748	4.6269	5.0262
miR-182-3p	6.0509			2.7265
miR-182-5p	6.3168	3.9407	6.6337	9.2223
miR-183-3p	4.8914
miR-183-5p	5.8634			7.1006
miR-184	5.9176	5.9802		4.6379
miR-185-3p	6.1434	3.8656	6.4653	6.4439
miR-185-5p	10.0988	8.9551	10.8545	11.456	3.2684
miR-186-3p	6.5593	4.7608
miR-186-5p	8.176	8.4653	9.8003	12.5617	1.3566
miR-187-3p	8.0866	7.5967
miR-187-5p	7.4855	6.9195
miR-188-3p	6.0131	3.9068
miR-188-5p	6.2271	4.6577			-1.2714
miR-18a-3p	5.9128	4.7448	4.8245	2.7009	-1.3224
miR-18a-5p	7.8712	6.0149	4.1388	4.3204	0.5177
miR-18b-3p	5.981
miR-18b-5p	6.984	4.342
miR-1908-5p	10.2652	9.515	7.224	8.4923
miR-1909-3p	7.2073	5.0318
miR-1909-5p	7.387	6.2455			-0.0041
miR-190a-3p	6.2567
miR-190a-5p	5.7824
miR-190b	6.1571
miR-1910-3p	6.6482	6.3446			0.5842
miR-1910-5p	6.2874	4.6024
miR-1911-3p	5.9804
miR-1911-5p
miR-1912	5.9123
miR-1913	7.927	6.4291			2.4614
miR-191-3p	5.9722		5.5399	5.9032	-1.4706
miR-1914-3p	8.1187	8.8622			-1.9286
miR-1914-5p	7.1874	5.8681			-1.6021
miR-1915-3p	13.1282	13.3346
miR-1915-5p	5.8293	4.1461			6.0714
miR-191-5p	10.6734	10.7325	11.0466	16.1299	3.8109
miR-192-3p	5.9325	4.3436
miR-192-5p	6.3946	5.5598	9.5145	10.8496	-1.405
miR-193a-3p	6.9442	6.4634
miR-193a-5p	8.7739	8.4613	8.6183	8.7969	0.546
miR-193b-3p	6.4793	5.8391		2.8943	-2.2664
miR-193b-5p	5.3544	3.4601	3.7505	4.2242	-3.2532
miR-194-3p	5.5283
miR-194-5p	6.7029	6.0386		4.8934	-1.218
miR-195-3p	5.9095				-0.3458
miR-195-5p	6.7235	5.3223		4.8733	4.8591
miR-196a-3p	6.0058	3.5188
miR-196a-5p	5.9865
miR-196b-3p	6.8208	4.4339		1.0111
miR-196b-5p	6.1318	2.7857		3.2836
miR-197-3p	7.6191	9.795	6.7163	8.1058	1.0356
miR-197-5p	15.1741	11.3759		2.7137
miR-1976	6.6777	5.9323	5.6351	1.6266	-0.4562
miR-198	6.0222	4.1698
miR-199a-3p	9.5735	9.7163	12.2268		4.2448
miR-199a-5p	8.8967	8.3041	4.4971	12.3803	-0.4591
miR-199b-5p	5.7153	4.2968		6.9271	1.7763
miR-19a-3p	9.2782	9.6127	6.0699	8.1637	2.8751
miR-19a-5p	5.9434	4.5224
miR-19b-1-5p	6.0526	4.0788
miR-19b-2-5p	5.9952
miR-19b-3p	10.6163	11.3269	8.9332	8.9426	2.7386
miR-200a-3p	6.1144			4.8536
miR-200a-5p	6.3069	4.2333			-3.4739
miR-200b-3p	6.1102	3.3439		2.7168
miR-200b-5p	5.557
miR-200c-3p	5.9571	3.6426		4.1184
miR-200c-5p	5.5926	3.4033
miR-202-3p	6.0226
miR-202-5p	5.5499
miR-203b-3p	5.691
miR-203b-5p	5.3783		6.3407
miR-204-3p	7.1959	7.2694			-2
miR-204-5p	5.8803	4.5215		5.1492
miR-2052	6.3773
miR-2053	5.7595
miR-205-3p	6.0114
miR-2054	5.9448
miR-205-5p	6.191	6.841	4.064	4.5669	-1.8979
miR-206	6.0552			4.1074
miR-208a-3p	6.202
miR-208a-5p	5.1068
miR-208b-3p	6.1214
miR-208b-5p	6.1387	3.0584
miR-20a-3p	6.5184
miR-20a-5p	9.715	8.7243	6.1945	7.1733	4.1556
miR-20b-3p	6.1209
miR-20b-5p	7.6419	8.0807		2.2167	2.6671
miR-210-3p	7.9683	7.455	6.0457	4.5824
miR-210-5p	10.1738	7.4974
miR-2110	6.4654	4.7752	7.3758	8.3428	-0.8666
miR-2113	5.9712				-0.9759
miR-211-3p	6.3039	7.9622
miR-2114-3p	5.8565
miR-2114-5p	6.0299
miR-2115-3p	7.8937	6.2154	5.218	5.5138
miR-2115-5p	7.9955	6.1614
miR-211-5p	5.7777
miR-2116-3p	7.1059	5.2923		2.5834
miR-2116-5p	7.4285	4.2973
miR-2117	5.9357
miR-212-3p	7.305	7.2105
miR-212-5p	5.8736			2.6357
miR-21-3p	6.8087	5.9767	6.2591	9.4665
miR-214-5p	5.7193		2.4841
miR-215-3p	5.5824
miR-215-5p	6.0478	2.9024	6.1321	6.1534
miR-21-5p	10.4561	11.873	12.932	13.1321	6.0955
miR-216a-3p	6.2187
miR-216a-5p	6.19
miR-216b-3p
miR-216b-5p	6.3242
miR-217	7.2849	5.494
miR-218-1-3p	6.0161
miR-218-2-3p	5.7123
miR-218-5p	5.6294			4.859
miR-219a-1-3p	6.0614
miR-219a-2-3p	5.604
miR-219b-3p	6.1892
miR-221-3p	10.8597	11.3746	13.2252	12.4791	3.5049
miR-221-5p	6.2101			8.3135
miR-222-3p	9.5607	9.8095	10.5247	11.2364	0.9134
miR-222-5p	6.2555	3.3568
miR-223-3p	13.2395	13.9319	13.0072	12.2958	5.5399
miR-223-5p	6.5264	6.3726	8.154	7.2836	0.0627
miR-22-3p	13.6329	13.484	15.4419	14.2505	3.249
miR-224-3p
miR-224-5p	6.5972	6.1131		8.1093	-1.2394
miR-22-5p	7.3669	6.7602	7.4218	6.2928	0.3999
miR-2276-3p	6.4381	3.8354		2.1552	0.4373
miR-2276-5p	6.2181	3.5997
miR-2278	5.6462				-0.9815
miR-2355-3p	6.1708			6.2164
miR-2355-5p	6.1375	5.0281		9.0721
miR-2392	6.7914	5.7525			-2.1904
miR-23a-3p	11.6832	13.0062	11.4214	12.3834	4.4854
miR-23a-5p	6.7975	5.3813	7.1111	6.7872	-2.0639
miR-23b-3p	10.8843	11.8492	9.4032	10.2593	1.9052
miR-23b-5p	5.6659			5.5321
miR-23c	6.8599	4.2706
miR-24-2-5p	6.1662	3.9044	5.113	5.6118
miR-24-3p	10.531	11.7369	13.6858	15.4599	4.1591
miR-2467-3p	6.8002	6.3291			-0.1611
miR-2467-5p	5.4158
miR-25-3p	9.7201	11.0206	13.1327	12.7257	4.0732
miR-25-5p	5.8114			4.987
miR-2681-3p	5.9467
miR-2681-5p	6.0027
miR-2682-3p	6.0627	4.0684
miR-2682-5p	5.5666	3.2461
miR-26a-1-3p	5.8974			4.5595
miR-26a-2-3p	5.7571			2.5334
miR-26a-5p	12.2575	11.1422	11.8163	15.2638	2.8123
miR-26b-3p	6.0482	4.7463	6.369	8.7824
miR-26b-5p	8.8567	9.2489	10.7713	12.0207	0.8665
miR-27a-3p	10.9175	12.1311	12.7517	13.8511	5.2126
miR-27a-5p	6.3638	5.7066		3.3901
miR-27b-3p	9.0532	9.2495	10.9276	13.4733	1.3893
miR-27b-5p	5.7005			3.6966
miR-28-5p	7.4555	5.6936	6.7968	6.2836	-1.557
miR-2861	15.5311	15.7934			4.5885
miR-2909	5.918
miR-296-3p	6.7376	7.5544	3.1503	3.3232
miR-296-5p	5.7565	4.906	4.7206	3.5963
miR-297	5.8272
miR-298	5.4873
miR-299-3p	6.2988
miR-299-5p	6.2475	3.635
miR-29a-3p	9.5004	9.845	9.3066	12.9794	3.4496
miR-29a-5p	5.9318
miR-29b-1-5p	5.7119				-2.2227
miR-29b-2-5p	5.7995	4.0802	4.6314	2.7481
miR-29b-3p	8.3933	7.4617		7.4638	-0.2133
miR-29c-3p	8.3477	8.9966	7.823	8.9821	4.1814
miR-29c-5p	6.2936	3.366	4.0912	3.9726
miR-300	6.0908
miR-301a-3p	6.7935	6.233		3.0079	-3.1217
miR-301a-5p	5.748			4.0705
miR-301b	6.1756
miR-302a-3p	6.0549
miR-302a-5p	5.933
miR-302b-3p	5.8677
miR-302b-5p	5.8242
miR-302c-3p	5.6498
miR-302c-5p	5.7501
miR-302d-3p	5.6437
miR-302d-5p	5.5721
miR-302e	6.2207		6.8659
miR-302f	6.1546
miR-3064-3p	5.7285
miR-3064-5p	5.624			1.5692
miR-30a-3p	6.3328	4.3623	3.8183	5.7208	-1.4162
miR-30a-5p	8.8484	9.4416	8.717	10.676	2.4963
miR-30b-3p	5.5318	2.7895		2.9428
miR-30b-5p	9.9459	8.9919	7.3925	10.1712	0.7343
miR-30c-1-3p	5.7706			2.9522
miR-30c-2-3p	5.6048
miR-30c-5p	9.7364	9.8028	9.4706	10.1526	1.7777
miR-30d-3p	6.2159	3.1031	7.5976	5.8537
miR-30d-5p	10.4978	11.2073	13.2781	13.6804	2.0711
miR-30e-3p	7.3723	6.4677	5.7627	8.0947	-0.5313
miR-30e-5p	9.6047	9.5346	11.4112	13.3706	2.4311
miR-3115	6.1284
miR-3116	6.0541
miR-3117-5p	6.3326
miR-3118	5.5606
miR-3119
miR-3121-5p	5.5739
miR-3122	5.4374
miR-3123	6.0369
miR-3124-3p	7.2621	5.3591
miR-3124-5p	6.5292
miR-3125	6.2171	3.1793
miR-3126-3p	6.0557
miR-3126-5p	5.7274
miR-3127-3p	6.362	4.8384			-1.2227
miR-3127-5p	5.6904		4.7231	1.8169
miR-3128	5.6462
miR-3129-3p	6.0324
miR-3130-3p	5.7465	4.1602		0.7879
miR-3131	6.0905	4.654			1.5082
miR-3132	5.8986	4.0532
miR-3133	6.0812
miR-3134	5.9137
miR-3135a	7.5969	7.7999
miR-3136-5p	5.7266			1.2608
miR-3137	5.9418
miR-3138	5.842	3.5063	7.1387	5.652
miR-3140-3p	6.9429	5.8193
miR-3140-5p	6.9624	6.8441		5.8435
miR-3141	13.5695	12.1598			0.8517
miR-3142	5.5264
miR-3143	5.6631			4.5908
miR-3144-3p	6.1612
miR-3144-5p	5.623
miR-3145-3p	6.0026
miR-3145-5p	6.0001
miR-3146	6.0487
miR-3147	5.9558	6.6704			-1.5391
miR-3148	5.917
miR-3149	6.0706
miR-3150b-5p	5.7195	3.8501
miR-3152-3p	6.6657	4.76
miR-3152-5p	6.6913	4.5178
miR-3153	7.0661	3.988
miR-3154	7.8294	6.5204	4.8731		-1.0792
miR-3155a	6.2032	3.6077
miR-3155b	7.598	5.3756
miR-3156-5p	6.1806
miR-3157-3p	6.9646	5.0779
miR-3157-5p	8.0798	5.1378
miR-3158-5p	5.8019	5.3159
miR-3159	5.7172				-1.1068
miR-31-5p	6.2535	4.6368		4.2581
miR-3161	5.6538
miR-3162-5p	8.0408	4.4022
miR-3163	5.9628
miR-3164
miR-3165	5.7171
miR-3166	5.7611
miR-3167	6.059
miR-3169	6.6691
miR-3170	5.7527	3.6972
miR-3171	6.1329
miR-3174	5.755
miR-3175	5.8112	7.6225
miR-3176	5.783	2.9617		2.9977	-0.4434
miR-3177-3p	6.2657	3.7476		2.4355
miR-3177-5p	5.8468
miR-3179	5.8305
miR-3180	9.614	7.8061
miR-3180-3p	9.6052	8.418			-1.6904
miR-3182	5.9135
miR-3184-3p	14.4363	15.5343	16.7761		-1.5533
miR-3185	6.7942	5.6083			-1.1011
miR-3186-3p	5.8873
miR-3186-5p	5.818	2.946
miR-3187-3p	5.3097	3.3388		3.736	4.7206
miR-3187-5p	6.1003	4.4207
miR-3188	5.907
miR-3189-3p	5.9563
miR-3189-5p	4.9595				-2.5152
miR-3191-3p	5.1852	2.6855			-1.9607
miR-3191-5p	5.6077
miR-3192-3p	5.9153	4.412
miR-3192-5p	5.9387
miR-3193	5.8559
miR-3197	16.5981	16.5009			2.24
miR-3198	5.9722	3.6818
miR-3199	5.8395
miR-3200-5p	6.176				2.3271
miR-3201	6.1604				-0.3542
miR-3202	6.6259			0.692
miR-320a	12.6306	11.6448	16.8796		5.8611
miR-320b	12.4576	11.5286	12.7214	9.8185	3.8369
miR-320c	12.2633	11.283	11.6013	8.261	-0.5505
miR-320d	11.7232	10.7983	10.3056	6.5715	0.3371
miR-320e	9.9645	10.0409	5.0005	2.0845	1.3361
miR-323a-3p	5.7382	5.1789	7.3148	7.0178	0.521
miR-323a-5p	5.8355				-0.9977
miR-323b-3p	5.9536	6.2623	8.4635	8.1165	0.1563
miR-323b-5p	5.6695
miR-32-3p	6.3872		3.5309	2.1359
miR-324-3p	7.8267	8.4177	8.4736	5.5665	2.1424
miR-324-5p	6.815	5.6611	7.3726	5.4964	-2.1424
miR-325	5.2636
miR-32-5p	6.4636	3.9605	6.4202	8.249
miR-326	9.9417	9.6994	6.9654	9.4143	1.4584
miR-328-3p	8.6172	10.2531	10.7738	8.0053	3.8331
miR-329-3p	6.3622	4.6028		6.3091	-2.6552
miR-329-5p	5.8714
miR-330-3p	6.4047	5.0112	6.2508	7.3023	-2.3383
miR-330-5p	5.8227			3.3715
miR-331-3p	7.9205	7.6199		6.0348	-1.8402
miR-331-5p	5.7457	3.689		7.0732
miR-335-3p	5.863	3.8767	5.4526	6.7892	-1.3743
miR-335-5p	7.3622	9.2392	8.4864	13.0492	0.0975
miR-337-3p	5.8597	3.7972		4.4639
miR-337-5p	6.6036	5.8336		5.7168
miR-338-3p	7.0603	6.4953	4.6202	5.7822	-1.9224
miR-339-3p	10.1419	7.0886	9.0067	7.7269	-1.0367
miR-339-5p	8.5483	7.7658	10.1917	8.5754	0.121
miR-33a-3p	6.0464	4.5157		2.2413
miR-33a-5p	7.6841	5.5789			-3.8365
miR-33b-3p	6.0452	4.874			-1.8514
miR-33b-5p	9.1492	6.4542
miR-340-3p	5.9518	4.2295		7.3551
miR-340-5p	6.4048	5.4325	7.9377	10.088	-1.4607
miR-342-3p	8.7592	9.7836	8.1949	11.1474	5.0331
miR-342-5p	5.7432	4.403	7.4012	8.8506	1.2168
miR-345-3p	6.0979
miR-345-5p	7.1054	8.1462	10.1118	9.0318	-1.7893
miR-346	5.7722				-0.4409
miR-34a-3p	6.0459	3.2675
miR-34a-5p	6.273	5.0227			-2.8292
miR-34b-3p	7.7948	8.394
miR-34b-5p	5.8633
miR-34c-3p	5.7105	2.584			-0.7773
miR-34c-5p	6.2687	6.1688		2.5061
miR-3605-3p	5.5213		6.5047		-1.89
miR-3605-5p	5.3672		4.4586	6.6555
miR-3606-3p
miR-3606-5p	6.045
miR-3607-3p	6.005
miR-3607-5p	6.1273	3.2582
miR-3609	5.6558	5.4789
miR-3611	6.0376			3.0206
miR-3612	5.817
miR-3613-3p	6.0875	5.997			0.65
miR-3613-5p	6.2285	5.9368	4.3737
miR-361-3p	6.3113	5.4856	7.6107	5.9088
miR-3614-3p	5.8827
miR-3614-5p	5.5308	2.586		3.2937	-1.1054
miR-361-5p	7.4519	9.2353	9.3015	11.9141	-0.7965
miR-3616-3p
miR-3616-5p	6.894
miR-3617-3p	5.6046
miR-3617-5p	6.0445
miR-3618	5.9058
miR-3619-3p	5.4679				-1.5058
miR-3619-5p	5.7648	5.4379			-0.5533
miR-3620-3p	6.6437	5.7807
miR-362-3p	6.1336	5.4017		3.2284	-1.9607
miR-362-5p	6.378	2.8285		5.2518
miR-363-3p	7.6247	7.1119	7.1884	11.6338	-2.198
miR-363-5p	5.7713
miR-3646	6.1647				-0.2902
miR-3648	9.686	9.3974
miR-3649	5.8318
miR-3650	5.6378
miR-3652	6.8824	6.9466			-1.9445
miR-3653	5.9847	3.0565			-1.2698
miR-3654	6.1227
miR-3655	5.9563
miR-3657	5.9213
miR-3658	6.2058
miR-3659	5.5321
miR-365a-3p	6.0384	5.365			-0.8649
miR-365a-5p	5.8469
miR-365b-5p	6.191	5.4924
miR-3660	6.1089
miR-3661	5.6998
miR-3662	6.0837
miR-3663-5p	7.6513	5.7694			-1.4025
miR-3664-5p	5.8539
miR-3666	5.9736
miR-3667-3p	6.0533	5.5361
miR-3667-5p	6.5317	5.8835
miR-3668	6.4028
miR-3670	6.1315
miR-3671
miR-3672
miR-367-3p	5.9935
miR-3674	6.9936	2.7328
miR-3675-3p	5.7251
miR-3675-5p
miR-367-5p	6.1573
miR-3677-5p	6.7094	5.9112
miR-3678-3p	5.8114
miR-3679-3p	5.1817
miR-3679-5p	6.1821	4.6901	5.4013	8.2581
miR-3680-3p	5.4842
miR-3680-5p	5.6533
miR-3681-5p
miR-3682-3p	6.1937
miR-3682-5p	5.8712
miR-3683
miR-3684	6.1359
miR-3685	5.2902
miR-3686	6.0557
miR-3687	6.8999	7.7583			-1.4943
miR-3688-5p	5.7946
miR-3689a-3p	6.2781	4.4936
miR-3689a-5p	5.8482
miR-3689b-3p	6.0106	4.5705
miR-3689d	7.1916	4.8685
miR-3689f	5.9131
miR-3690	6.2022
miR-3691-3p	5.8955
miR-3691-5p	5.5836
miR-3692-3p	5.9229
miR-3692-5p	5.6519
miR-369-3p	6.1254		5.8716	8.2627	-3.3979
miR-369-5p	5.7846	3.1309		2.4981
miR-370-3p	6.6365	4.6356	4.5408	8.411	-1.6964
miR-370-5p	5.4957
miR-3713	5.7907
miR-3714	6.7979
miR-371b-3p	5.3306
miR-371b-5p	5.8739	3.0235	6.2641	7.4482	-2.4392
miR-372-3p	6.6952	3.3235
miR-372-5p	6.0192
miR-373-3p	5.4549
miR-373-5p	6.0407				8.2311
miR-374a-3p	6.1859			4.3227
miR-374b-3p	6.7107	6.3241		2.4566
miR-374b-5p	7.6094	6.734		9.3625	-0.0639
miR-374c-5p	6.7848	5.3253
miR-375	5.5709	4.3955	5.0179		-2.8365
miR-376a-2-5p	6.0307
miR-376a-3p	6.9556	6.3132		2.4648
miR-376a-5p	5.8819
miR-376b-3p	6.6101
miR-376b-5p	5.6637	4.288
miR-376c-3p	8.1401	7.3354		6.2163	-1.5169
miR-376c-5p	5.4536	3.4305
miR-377-3p	7.0955	6.4864		4.877
miR-377-5p	5.8898			3.5727
miR-378a-3p	6.8102	5.3921	10.2188	8.5575	1.3587
miR-378b	6.115	2.5238			1.4462
miR-378c	5.5261		6.729	4.0781
miR-378d	6.4876	3.4233	3.9179	1.6915	-0.4934
miR-378e	6.6339	4.1899	1.0943
miR-378f	6.7625	4.7269			-1.6927
miR-378g	6.8615	5.2685			1.956
miR-378h	5.812
miR-378i	6.9681	6.0852		3.7805
miR-378j
miR-379-3p	6.0976			3.7439
miR-379-5p	6.0806			5.0267
miR-380-3p	5.9976			4.6125
miR-380-5p	5.5846				-1.2274
miR-381-3p	6.8604	4.7127	5.8896	7.1474	-2.0639
miR-381-5p	5.9988
miR-382-3p	6.1071			5.3372
miR-382-5p	6.8936	6.2483	8.9646	6.4134	-1.2227
miR-383-3p	5.843
miR-383-5p	5.9344
miR-384	6.1267
miR-3907	6.8281	5.3349			3.9527
miR-3908	5.8591
miR-3909	5.6635	2.7781		1.9605	-0.2325
miR-3910	6.2161
miR-3912-3p	8.5369	6.0324
miR-3912-5p	8.1464	5.7239
miR-3913-5p	5.6798			1.1037
miR-3914	5.9643
miR-3915	6.0549
miR-3916	4.9686
miR-3917	6.2524	4.6371
miR-3919	5.9297
miR-3920	5.7588
miR-3921	5.9242
miR-3922-3p	5.81	3.3345
miR-3922-5p	6.4596	5.2215
miR-3923	6.2445
miR-3924	5.697
miR-3925-5p	6.01
miR-3926	5.7383	3.4431
miR-3927-5p	5.547
miR-3928-3p	5.4612	3.2353	5.1021	3.9757	0.8943
miR-3928-5p	5.7928	3.5736
miR-3929	6.2671	5.4033
miR-3934-3p	5.7378
miR-3934-5p	6.0975	3.8731
miR-3935	5.4262
miR-3936	5.5988
miR-3937	8.0722	10.4457
miR-3938
miR-3939	5.799
miR-3940-5p	12.6144	9.9721			0.6456
miR-3941	5.7851
miR-3942-5p	6.3206			1.5548
miR-3943	7.5212	5.8972
miR-3944-5p	5.5864	3.5553		4.5326
miR-3945	5.9339
miR-3973	5.9938
miR-3974	5.9893
miR-3975	5.578
miR-3976
miR-3977
miR-3978	5.701
miR-409-3p	6.3712	6.1348	8.8287	9.0429	0.7022
miR-409-5p	6.0183			8.9591
miR-410-3p	6.6982	5.9784	7.1777	7.464	-3.0639
miR-410-5p	5.8178
miR-411-3p	5.7257			4.5012
miR-411-5p	6.1089			4.6907
miR-412-3p	5.9218
miR-412-5p	5.7457			2.6981
miR-421	5.9228	5.0488	6.9028	8.2474	-1.7631
miR-422a	6.3013	4.797			-2.1467
miR-424-3p	6.4926	5.6741	7.5677	7.4718	-1.9977
miR-424-5p	6.1705	7.0024	5.8722	7.5374	4.8731
miR-4251	6.0622
miR-4252	5.9794	4.6487
miR-4253	6.3534	6.9997			-1.2928
miR-425-3p	7.3493	7.2891	9.7076	11.0078	1.9945
miR-4254
miR-4255	5.7369
miR-425-5p	9.6323	10.5118	11.4255	10.8911	2.4316
miR-4256	6.0445
miR-4257	6.8081	5.9599	0.8682
miR-4259	5.841	8.1932			0.2361
miR-4261	6.197	4.4144
miR-4262	6.078
miR-4263	5.7391				-1.0319
miR-4264	6.2446
miR-4265	5.9649	4.037
miR-4266	6.336
miR-4267	6.2848
miR-4268	5.8474
miR-4269	6.4596	4.5853
miR-4270	9.121	7.5419
miR-4271	11.4923	13.4621
miR-4272	6.2184
miR-4273	5.9289
miR-4274	8.4044	6.3522			0.962
miR-4275	6.022
miR-4276	6.192
miR-4277	5.6738
miR-4278	5.9524
miR-4279	7.7659	6.3283			-1.1726
miR-4280	5.8518
miR-4282	6.2347
miR-4283	5.3197
miR-4287	5.4911
miR-4288
miR-4289	5.5785
miR-429	6.0775			1.9326
miR-4290	6.4717	4.5672
miR-4291	8.9586	5.6665			1.7328
miR-4292	8.5717	5.3253
miR-4293	6.024
miR-4294	6.0719	5.4167
miR-4295	6.0063
miR-4296	6.5233	4.6996			1.2889
miR-4297	6.0502	3.317
miR-4299	5.5489	4.9289
miR-4300	5.3346
miR-4301	5.4705				5.9737
miR-4302	5.6897				-0.9728
miR-4303	6.092
miR-4304	5.6496	4.4977
miR-4305	6.2789	2.6137
miR-4306	9.0631	10.0357	6.2461		-0.4004
miR-4307	5.7915
miR-4308	5.8038
miR-4309	8.1982	6.0191
miR-4310	5.9584
miR-4311	6.2501	2.0351
miR-4312	5.9365
miR-431-3p	5.9198
miR-4314	6.0347
miR-4315	6.2898
miR-431-5p	6.5097	4.9754	7.1708		-2.89
miR-4317	5.9132
miR-4318	6.2115
miR-4319	6.6043	4.7102
miR-4320	5.685
miR-4322	5.8283	5.3358
miR-432-3p	5.9324			3.6836	-2.3979
miR-4324	5.928	5.2732
miR-4325	5.2846
miR-432-5p	6.3933	5.0517	8.0487	8.4938
miR-4326	5.7574	3.2046
miR-4327	6.2228	4.3445
miR-4328	6.1095
miR-4329	6.0613	4.5466
miR-4330	5.9906	4.4176
miR-433-3p	5.8137	5.3469	8.0219	5.4509
miR-433-5p	5.8513
miR-4417	8.385	8.3067
miR-4419a	9.2086	5.8893			-1.8685
miR-4419b	6.9932	5.0097
miR-4420	5.8869
miR-4421	6.2693
miR-4422	5.9058
miR-4423-3p	5.5205
miR-4423-5p	5.6453
miR-4424	6.2164
miR-4425	5.9174
miR-4426	6.1365
miR-4427	5.8311
miR-4428	5.9227	4.4749
miR-4429	11.3818	10.7657	4.1914		-0.5722
miR-4430	9.2686	9.0287
miR-4431	5.8198
miR-4432	5.8725
miR-4433b-5p	12.0108	10.8283	8.2058	8.7331
miR-4434	6.1942
miR-4435	5.602
miR-4436a	6.5378	6.3262			-2.0639
miR-4436b-3p	6.1212	5.0915
miR-4437	5.8319
miR-4438	6.3752
miR-4439	5.6123
miR-4440	5.8289	3.5083
miR-4441	5.9147
miR-4442	6.7668	7.6769
miR-4444	5.9142
miR-4446-3p	6.0803	4.7833	8.1507	6.6141	-0.6949
miR-4446-5p	5.7202
miR-4447	8.4896	5.0941
miR-4449	8.526	8.3375			2.8747
miR-4450	5.4109
miR-4451	4.7792
miR-4452	5.9757
miR-4453	5.812
miR-4455	5.7262
miR-4456
miR-4457	5.9727
miR-4458	5.9908
miR-4459	12.1394	10.7554			1.4425
miR-4460	6.045
miR-4461	9.385	6.2246
miR-4462	5.6617	4.0787
miR-4463	11.2688	10.1257
miR-4464	6.1538
miR-4465	6.0093
miR-4467	5.5749	2.6418
miR-4468	6.1882
miR-4470
miR-4471	5.9037
miR-4472	5.6594
miR-4473	6.0738
miR-4474-3p	5.736
miR-4475
miR-4476	5.8878
miR-4477a	5.895
miR-4477b	6.0064
miR-4478	10.6054	10.1801
miR-448	5.8325
miR-4480	5.3492
miR-4481	7.4218	7.2275			-1.0303
miR-4482-3p
miR-4482-5p
miR-4483	5.2156
miR-4484	8.0977	6.6791
miR-4486	9.7427	8.9119
miR-4487	6.6488	4.7822
miR-4489	5.3729	4.1382
miR-4490	5.7518
miR-4491	6.0687
miR-4493
miR-4494	5.3969
miR-4495	5.9904
miR-4496	6.3392	5.4456
miR-4498	6.3084	4.629
miR-4499	7.7068	5.05
miR-449a	5.7692
miR-449b-3p	5.8474	4.3471
miR-449b-5p	5.627
miR-449c-3p	5.8332
miR-449c-5p	5.9677
miR-4500	5.6392
miR-4501	5.851
miR-4502	5.8193	4.8356
miR-4503	5.0553
miR-4504
miR-4505	9.3121	8.6892			1.9276
miR-4506	6.0997				-0.0177
miR-4507	6.4832	7.61			2.4977
miR-4509
miR-450a-1-3p
miR-450a-2-3p	5.5156
miR-450a-5p	5.6237			5.7336
miR-450b-3p	5.303
miR-450b-5p	5.9723		5.8254	7.8909	-0.6483
miR-4510	5.5822
miR-4511	5.9858
miR-4512	6.3984	5.3422
miR-4513	6.042	6.6946			-0.6036
miR-4514	5.8724	3.2051
miR-4515	6.4383	5.6585
miR-4517	6.2063
miR-4518	6.207
miR-4519	7.0469	5.973			-1.2402
miR-451a	15.0273	15.2187	12.4931	15.0135	9.6792
miR-451b	5.6759
miR-4520a-5p	5.9642
miR-4521	5.7179
miR-4522	6.9538
miR-452-3p	5.7793
miR-4524a-5p	5.8329
miR-4524b-5p	5.8954
miR-4525
miR-452-5p	6.0818	3.5722		3.2149
miR-4527	5.7069
miR-4528	6.0705
miR-4530	7.0174	7.2254			0.3826
miR-4531	5.94
miR-4533	6.1494	3.459
miR-4534	13.5989	10.0306
miR-4535	6.349	4.9207			0.3446
miR-4536-5p
miR-4537	6.8671	5.2427
miR-4538	5.7999				1.2896
miR-4539	7.3487	7.8244			1.2845
miR-4540	5.7603
miR-454-3p	6.8327	5.4053	3.7453	3.4245	-2.544
miR-454-5p	5.5515		4.5893	5.5035
miR-455-3p	5.8159			1.0809
miR-455-5p	5.4813
miR-4632-3p	5.584	4.5932
miR-4632-5p	10.2516	11.4079
miR-4636	6.0471
miR-4637	6.1794
miR-4638-5p	6.0572
miR-4639-3p	5.6725
miR-4639-5p	5.693
miR-4640-3p	9.0623	5.3611			0.5225
miR-4641	5.5002
miR-4642	5.7617
miR-4643
miR-4644	7.4032	5.9355
miR-4645-3p	5.9747
miR-4646-3p	6.2218	4.4474
miR-4646-5p	6.8429	4.9058	4.0583	3.024	-0.5459
miR-4647	5.8448
miR-4648	5.5554
miR-4649-3p	5.7982	4.2841
miR-4649-5p	5.669	2.8063			-0.7519
miR-4650-3p	5.7933
miR-4652-3p	6.2337
miR-4652-5p	5.9738
miR-4653-3p	5.9242
miR-4653-5p	5.7014
miR-4654	6.0962	3.506
miR-4655-3p	8.5767	7.5928
miR-4655-5p	7.7096	7.7479			-0.6964
miR-4656	8.6794	5.7371
miR-4657	5.8382
miR-4658	5.8312				0.3318
miR-4659a-5p
miR-4659b-5p	5.5074			4.9506
miR-466	5.7777
miR-4660	5.7455
miR-4661-5p	5.9156
miR-4662a-3p	6.1109
miR-4663	5.5549
miR-4664-3p	7.0702	6.6036
miR-4664-5p	5.0649
miR-4665-5p	6.996	6.8579		1.8193
miR-4666a-5p	5.775
miR-4666b	5.6479
miR-4667-3p	6.8947	4.5755
miR-4667-5p	8.1055	4.9619	5.4732	3.8168
miR-4668-3p	5.9206
miR-4668-5p	5.752	3.0675			0.2323
miR-4669	6.0517	4.7359
miR-4670-5p	5.6048
miR-4671-3p	5.9826
miR-4671-5p	5.8298
miR-4672	6.212
miR-4673	6.1463
miR-4675	5.1746	2.3215
miR-4676-3p	6.7256	5.1323		2.5231
miR-4677-3p	6.1298			3.39
miR-4677-5p	6.1181
miR-4678	5.9952
miR-4679	5.8467
miR-4680-3p	5.8138
miR-4680-5p	5.9506
miR-4681	6.0568	2.796
miR-4682	5.77
miR-4683	5.5414
miR-4684-3p	6.0614	3.562
miR-4684-5p	6.0608	2.972
miR-4685-3p	5.9666	4.0691
miR-4685-5p	5.328	3.8932
miR-4686	5.9739
miR-4687-3p	6.1505	6.2218
miR-4688	6.1493	8.9531			-1.0564
miR-4689	6.6937	5.3916
miR-4690-3p	6.1414	5.3394			-1.576
miR-4690-5p	8.0517	8.5481			-1.1372
miR-4691-3p	5.7136
miR-4691-5p	5.7903				-2.0319
miR-4692	6.1357
miR-4693-3p	5.9154
miR-4693-5p	5.8738
miR-4694-5p	5.74
miR-4695-3p	5.9155
miR-4695-5p	7.9031	8.2855			-1.5391
miR-4696	6.0106
miR-4697-3p	5.977				-1.3666
miR-4697-5p	6.2425	9.2583
miR-4698	5.489
miR-4699-3p	6.0057	3.6308
miR-4699-5p	6.2901	4.8149
miR-4700-5p	6.1434	5.439
miR-4701-3p	5.6945				0.765
miR-4701-5p	5.9211	3.1744
miR-4703-5p	5.8688
miR-4704-3p	6.0584
miR-4704-5p	5.7722
miR-4705
miR-4706	8.9125	6.3333			0.3161
miR-4707-3p	9.2125	6.5193		3.8326
miR-4707-5p	6.3034	5.1714
miR-4709-3p	5.9777
miR-4709-5p	6.0201
miR-4711-3p	5.8061
miR-4712-5p	5.7885
miR-4713-3p	6.2987	6.4975			-2.2532
miR-4713-5p	5.6806	4.0156			-1.5105
miR-4714-5p	5.8817
miR-4718	5.9663
miR-4719	5.9218
miR-4720-3p	5.6763
miR-4720-5p
miR-4721	6.1606	5.4986
miR-4722-3p	7.2991	5.3756
miR-4722-5p	5.8483	5.6023
miR-4723-3p	7.8593	5.429
miR-4723-5p	5.1174
miR-4724-3p	5.5354
miR-4725-3p	5.9489	4.9174
miR-4725-5p	6.44	3.9443			0.3442
miR-4726-3p	7.7153	4.9481			-1.1217
miR-4726-5p	7.0801	6.1176			-1.3542
miR-4727-3p	6.0521
miR-4727-5p	6.1287	5.7248
miR-4728-3p	6.9161	6.0258			1.8226
miR-4728-5p	9.6499	8.2725			0.0627
miR-4729	5.6926
miR-4730	5.4128
miR-4731-3p	4.3798				-1.2893
miR-4731-5p	5.3654	3.7519
miR-4732-3p	6.1451	4.6706	4.1052
miR-4732-5p	6.1434	3.7551	7.5731	7.5263	0.5352
miR-4733-3p	5.8265
miR-4734	7.3196	8.436			-0.7614
miR-4735-5p	5.8513
miR-4736	6.1205	6.5669			-2.0428
miR-4737	5.9181
miR-4738-3p	5.4628			3.8588	0.1699
miR-4738-5p	6.3158
miR-4742-3p	5.2492
miR-4742-5p	5.7686
miR-4743-3p	5.9113
miR-4743-5p	6.0799	4.5974
miR-4744	5.9944
miR-4745-3p	7.5016	7.969
miR-4746-5p	6.8224	6.4123
miR-4747-3p	5.9553				-1.5533
miR-4747-5p	5.8112				-0.4643
miR-4748	5.9515
miR-4750-5p	5.5389	5.7689
miR-4751	5.6708
miR-4752
miR-4753-3p	6.3355	4.0115
miR-4753-5p	6.9333	5.493
miR-4756-5p	5.8037				-2.3959
miR-4758-5p	7.5563	8.2234
miR-4759	5.769
miR-4760-3p	6.1088
miR-4760-5p	6.1238
miR-4761-3p	5.3706
miR-4761-5p	6.0377
miR-4762-5p	6.3187			2.6405
miR-4763-3p	8.7686	9.2647
miR-4764-3p	5.5841
miR-4764-5p	5.9613
miR-4765	5.7318
miR-4766-3p
miR-4766-5p	5.9458
miR-4768-5p
miR-4769-3p	7.3044	6.8134			-0.2894
miR-4769-5p	7.0751	4.7262
miR-4770	5.8199
miR-4771	5.6276
miR-4772-5p	5.8904
miR-4773	6.0453	3.3169
miR-4774-3p	5.9419
miR-4774-5p	5.9057
miR-4775	5.9058			0.7958
miR-4777-3p	5.6219
miR-4777-5p	5.866
miR-4778-3p	5.5055
miR-4779	5.9236	3.0401
miR-4780	5.7477
miR-4781-3p	5.8402
miR-4781-5p	6.0682	3.1572
miR-4782-5p	5.6452
miR-4783-3p	5.4519	5.2168			2.0723
miR-4784	7.9587
miR-4786-3p	5.9085
miR-4786-5p	5.6761
miR-4788	6.0798
miR-4789-3p	6.0877
miR-4789-5p	6.2643
miR-4790-3p	6.2362	5.6933
miR-4790-5p	5.8975	4.6077
miR-4791	5.8368
miR-4793-3p	5.7642
miR-4793-5p	7.8714	6.6719
miR-4794	5.6399
miR-4795-3p	6.6284	5.5425
miR-4795-5p	6.5428	5.6766
miR-4796-5p	5.8504
miR-4798-3p	6.5566	3.1457
miR-4798-5p	6.1533	4.7538
miR-4799-5p	5.6795
miR-4800-3p	7.6106	5.5272
miR-4800-5p	7.7263	7.1345
miR-4801	5.2417
miR-4802-3p
miR-4802-5p
miR-4803	6.1985
miR-4804-5p
miR-484	9.6291	12.4893	11.9889	13.0593	6.1458
miR-485-3p	6.1036	5.8186	6.1557		-1.813
miR-485-5p	5.7323		3.7867	4.2854
miR-486-5p	11.762	14.8816	16.932	15.5981	8.7935
miR-487a-3p	5.9516			4.0764
miR-487a-5p	5.6573
miR-487b-3p	6.4213	4.5613	5.7297	4.9238	-2.2971
miR-487b-5p
miR-488-3p	5.8357
miR-488-5p	5.8279
miR-489-3p	5.8401				-0.0317
miR-489-5p	5.6849
miR-490-5p	6.0175
miR-491-3p	5.5359
miR-491-5p	5.729	3.0343		2.8294
miR-492	5.9659
miR-493-3p	5.9617			5.1886
miR-493-5p	6.0987			6.06
miR-494-3p	6.7575	8.1545		7.7051	0.2931
miR-494-5p	5.6699
miR-495-3p	7.1389	5.4142		6.8392	-2.1162
miR-495-5p	5.6222
miR-496	5.8033			4.892
miR-497-3p	8.0814	6.9175
miR-498	5.7867
miR-4999-5p	5.3595
miR-499b-3p	5.4406
miR-5000-5p	5.4929
miR-5001-3p	5.8314	2.8394		2.6873
miR-5001-5p	7.5052	7.8741
miR-5002-3p	5.8976
miR-5002-5p	6.1814
miR-5003-3p	5.8885
miR-5003-5p	6.0861
miR-5004-3p	5.43
miR-5004-5p	5.6496
miR-5006-3p	5.7759
miR-5006-5p	6.2905	4.7683			1.9639
miR-5007-3p	6.0987
miR-5007-5p	6.2022
miR-5008-5p	5.6664
miR-5009-3p	5.8581
miR-5009-5p	6.033
miR-500a-3p	5.8431	3.416	6.4368	10.8098
miR-500a-5p	6.0354	3.2758
miR-500b-3p	6.3397	5.1025		3.964
miR-500b-5p	6.2901	4.642
miR-5010-3p	5.8096
miR-5010-5p	6.5226		6.2285	4.6865
miR-5011-5p	6.018
miR-501-3p	6.0741	5.4191	5.3372	11.5716	-2.6439
miR-501-5p	5.9417	3.2626
miR-502-3p	6.0064	5.5525	6.3481	10.8098	-1.5319
miR-502-5p	6.1108	4.9078
miR-503-3p
miR-503-5p	5.9694	3.6547	2.8767	5.7361	-0.5459
miR-504-3p	9.0117	9.1196
miR-504-5p	5.6122			4.1561
miR-5047	6.008
miR-505-3p	6.4768	5.8403	7.181	6.4971	-0.1885
miR-505-5p	6.0366	3.3402		5.4575
miR-506-3p	6.1144
miR-506-5p	5.978
miR-507	5.9795
miR-508-3p
miR-508-5p	5.4556
miR-5087	5.7283
miR-5088-3p	5.8204	3.6292
miR-5088-5p	5.6398	5.5778
miR-5089-3p	5.3876
miR-5090	5.3221	4.0438
miR-5091	5.3538
miR-5093	6.4251	5.1028			-1.1509
miR-509-3-5p	5.8517
miR-509-3p	5.9003
miR-5094
miR-509-5p	5.9543
miR-510-3p	5.9133
miR-510-5p	5.5533
miR-511-3p	6.2671
miR-511-5p	5.8516
miR-512-3p	5.8355
miR-512-5p	5.9862
miR-513a-3p	5.8954
miR-513a-5p	5.2206
miR-513b-3p	5.8854
miR-513b-5p
miR-513c-3p	5.92
miR-513c-5p	5.9179
miR-514a-3p	5.8926
miR-514a-5p	5.8959
miR-514b-3p	5.8757
miR-514b-5p	5.9722
miR-515-3p	5.9398
miR-515-5p	5.7777
miR-516a-3p
miR-516a-5p	5.7209
miR-516b-5p
miR-517-5p	5.7668
miR-517a-3p	5.713
miR-517c-3p	5.537
miR-5186	6.2793
miR-5187-3p	5.8449
miR-5187-5p	5.7483	3.2404	5.813	3.9197
miR-5188
miR-5189-3p	6.0975	4.1646
miR-5189-5p	6.4101	3.996		4.6117
miR-518b	6.0403
miR-518c-3p	5.6236
miR-5190	6.3157	4.0403			-0.5906
miR-5191	5.923
miR-5192	6.0888	6.1631
miR-5193	5.9837	3.5225
miR-5194	5.6258	3.2857
miR-5195-3p	5.7026
miR-5195-5p	5.5822
miR-5196-3p	6.319				-0.803
miR-5196-5p	12.8136	11.0719
miR-5197-3p	6.409
miR-5197-5p	5.9977
miR-519a-3p	5.6532
miR-519b-3p	5.8643
miR-519c-3p	5.6234
miR-519d-3p	6.0259
miR-519e-3p	5.7695
miR-519e-5p	5.5971
miR-520a-5p	5.6152
miR-520b	5.6946
miR-520c-3p	5.4378
miR-520d-3p	5.5072
miR-520e	5.9071
miR-520f-3p	5.915
miR-520g-5p	5.8234
miR-521	5.6718
miR-522-3p	5.5156
miR-523-3p
miR-525-5p	5.9427
miR-532-3p	6.4422	7.7824	8.4326	4.8045	-0.0666
miR-532-5p	6.4926	5.2686	8.1243	7.376	-2.5589
miR-539-3p	5.991			5.4407
miR-539-5p	5.8975
miR-541-3p	8.6771
miR-541-5p	6.061
miR-542-3p	5.5034				-3.1217
miR-542-5p	5.6928	3.3886			-2.8402
miR-543	6.5747	4.7748	5.1772	6.4905	-3.1904
miR-544a	5.507
miR-544b	6.0329			3.0289
miR-545-3p	5.6213			1.1934
miR-545-5p	5.7621
miR-548ab	5.9072
miR-548ad	6.2038
miR-548ae	6.9397	4.9658
miR-548ag	6.1115
miR-548ak	7.6596	6.0702
miR-548al	5.6676
miR-548an
miR-548ao-3p	5.8377
miR-548ao-5p	5.888
miR-548ar-3p	5.9947	2.0447
miR-548as-3p	5.894
miR-548au-3p	5.8465
miR-548av-5p	6.0509
miR-548aw	6.2993	5.0378
miR-548ax	5.935	2.5082			-2.0428
miR-548ay-3p	6.268	5.0801
miR-548ay-5p	6.4949	3.984		3.0291
miR-548az-5p	6.3651			2.1858
miR-548b-3p	5.9738
miR-548b-5p	5.8915
miR-548ba	5.9418
miR-548d-5p	7.3514	4.7525			-1.7149
miR-548e-3p	5.8011			5.5099
miR-548e-5p	6.3533	4.8301	3.9105	4.221
miR-548g-3p	5.8545
miR-548h-5p	5.7819
miR-548j-3p	7.0311	5.1885		2.4425
miR-548k	5.8321			4.3969
miR-548l
miR-548m	5.7537
miR-548s	6.2496	3.6174
miR-548t-5p	5.9259
miR-548v	5.4395
miR-548w	6.0907	2.9209		1.9629
miR-548x-3p	5.8471
miR-548y	5.7389
miR-549a	6.0136
miR-550a-3-5p	6.4218	3.8954		4.8389	-2.0896
miR-550a-5p	5.8964	3.7776	3.378	4.9653
miR-550b-2-5p	5.8198		6.3897
miR-551a	5.9154	5.7102	6.6988	5.7138
miR-551b-3p	6.4359	3.5112
miR-551b-5p	6.1145	2.4979
miR-552-3p	6.1318
miR-552-5p	5.6214
miR-553
miR-554	6.0078
miR-555	5.811
miR-556-3p	6.4699	2.9555		2.728
miR-556-5p	6.6282	5.0048		4.2712
miR-557	5.9163				-0.5086
miR-5571-3p	5.7202
miR-5571-5p	5.2593
miR-5572	5.4206	5.5578
miR-5579-5p	5.8528
miR-558	5.8649
miR-5580-3p	5.8562
miR-5581-3p	5.7088	2.5546
miR-5581-5p	5.7249
miR-5582-3p	5.9742
miR-5582-5p	6.1954
miR-5583-5p
miR-5584-3p	5.8362
miR-5584-5p	5.8092
miR-5585-3p	11.3819	11.0981			5.5347
miR-5585-5p	5.8854				-2.0909
miR-5586-3p	5.9994
miR-5586-5p
miR-5587-3p	8.2111
miR-5588-5p	5.823
miR-5589-3p	5.9371
miR-5589-5p	5.823	5.1279
miR-559	5.9951
miR-5590-5p
miR-561-3p	7.415	7.6536
miR-561-5p	7.0924	7.1026
miR-562
miR-563	6.2528
miR-564	6.1678	4.3782			-2.9141
miR-566	7.7955	7.2929
miR-567	6.4165
miR-568
miR-5680	5.9548
miR-5682	5.9912
miR-5684	6.4184	5.2016
miR-5685	5.9865	3.5596
miR-5687	6.0901
miR-5688	5.4724
miR-5689	6.055
miR-569	5.8837
miR-5690	5.3732
miR-5691	5.8055
miR-5692a	5.9647
miR-5692b	6.2155
miR-5692c	5.7039
miR-5693	5.7541
miR-5694	9.2351	4.3626
miR-5695	5.9826
miR-5696	5.4008
miR-5697	5.6684
miR-5698	5.4115	2.0349
miR-5699-5p	5.3336
miR-5700
miR-5701	5.617
miR-5702	5.517
miR-5703	8.296	5.8139
miR-5704	5.6088
miR-5705	5.7522
miR-5706	5.737
miR-5707	5.6898
miR-571	5.5306
miR-572	7.1926	7.6826			0.381
miR-573	6.0658
miR-5739	12.2509	11.1054
miR-574-3p	8.5168	7.4292	7.7217	7.5275	0.9442
miR-574-5p	11.2033	9.0882		7.9814
miR-575	5.9681	3.8098
miR-576-3p	6.2466		4.6161	5.7465
miR-576-5p	5.6466			4.3727
miR-577	6.0445			2.5731
miR-578	5.3329
miR-579-3p	6.0895	2.8871
miR-579-5p	5.5786	2.8279
miR-580-3p	5.9352
miR-580-5p	6.2004
miR-581	6.0664
miR-582-5p
miR-583	6.0341
miR-584-3p	5.66			3.3816
miR-584-5p	7.3747	8.4863	10.6312	11.1589	1.2716
miR-585-3p	5.4943
miR-586	5.8101
miR-587	5.9465
miR-588	5.7056
miR-589-3p	5.8763	2.9428
miR-589-5p	5.9164	4.4663	8.3333	7.883
miR-590-3p	6.0451			3.9055
miR-590-5p	6.9418	6.8624			-0.9255
miR-591	5.5769				-1.2854
miR-592
miR-593-3p	5.645
miR-593-5p	6.1821
miR-595	6.1671				-0.8765
miR-597-3p	5.6707
miR-597-5p	5.8718
miR-598-3p	6.1252	3.7486	5.0577	4.4722
miR-598-5p	5.6049
miR-600	5.957
miR-601	5.6521
miR-604	5.9714	3.0503
miR-605-3p	6.3789	4.6538		1.8002
miR-605-5p	6.4599	3.7496
miR-606	6.1853
miR-6069	7.5175	5.4545
miR-607	5.8686
miR-6071	5.8351
miR-6072	5.7825
miR-6073	5.8226
miR-6075	6.2408	4.5745
miR-6076	5.9534	5.1388
miR-6078	5.7294
miR-6079	5.5884
miR-608	5.7863
miR-6080	6.5423
miR-6081	6.0797	5.5791
miR-6082	6.0248
miR-6083	5.8727
miR-6085	12.3697	11.2203
miR-6086	10.6648	8.3807
miR-6088	8.8125	10.0685
miR-609
miR-610
miR-612	6.0842
miR-6124	15.0197	12.7518
miR-6126	17.046	16.4441
miR-6127	9.236	8.1742
miR-6128	5.9266
miR-6129	5.6978
miR-613	5.4486
miR-6130	5.9752
miR-6131	15.0146	17.9242
miR-6132	7.9996	4.1971
miR-6133	8.4932	5.4742
miR-6134	5.7683
miR-614	6.0615
miR-615-3p	6.0968				-1.4745
miR-616-3p	6.2551				-1.8646
miR-6165	9.1796	10.4956
miR-616-5p	6.1853	2.5487
miR-617	5.6789
miR-618	6.0522		4.6088
miR-619-3p	6.2215
miR-620	6.2444
miR-621	5.8573
miR-622
miR-623	6.0375				-2.9829
miR-624-3p	6.1166
miR-624-5p	6.0656			5.1211
miR-625-5p	7.1745	4.8697	9.4988	5.0102
miR-626	5.8551
miR-627-3p	5.9435			4.0797
miR-628-5p	5.8674
miR-629-5p	6.4671	7.5306	9.5021	9.4037	-0.189
miR-630	5.6767
miR-631	5.8697	4.2144			-0.594
miR-632	5.7421
miR-633	5.988
miR-634	5.729
miR-635	6.2484
miR-637	5.6209				3.0177
miR-640	8.3638	6.7055
miR-641	6.071			2.3646
miR-642a-5p	5.706
miR-642b-5p	5.6154		3.1506
miR-643	5.8419
miR-644a	5.8063
miR-645	5.8635				-1.6258
miR-646	5.874				-3.3365
miR-647	5.9882	3.0788
miR-648	7.6117	6.2108
miR-649	6.2437	4.5126
miR-6499-3p	5.4931
miR-6499-5p	5.0669
miR-650	5.9727	5.4923
miR-6500-3p	6.1239
miR-6500-5p	5.7718
miR-6501-3p	6.0702
miR-6501-5p	6.4324	3.1575
miR-6502-3p	5.6748
miR-6502-5p	5.7415
miR-6503-3p	5.5966	3.1289		2.5124
miR-6503-5p	5.5911
miR-6504-5p	5.868
miR-6505-3p	6.0449
miR-6505-5p	5.5325
miR-6506-3p	5.8852
miR-6506-5p	5.7272
miR-6507-5p	6.4407
miR-6508-5p
miR-6509-5p	6.0707
miR-6510-3p	6.3235
miR-6511a-3p	6.2001	5.5261	3.8356
miR-6511a-5p	6.6915	5.8909
miR-6511b-3p	9.2266	5.8088
miR-6513-3p	5.9493			1.7941
miR-6513-5p	5.5107			2.3329
miR-651-3p	5.9851
miR-6514-3p	5.9453
miR-6514-5p	5.9067
miR-6515-3p	5.5616	3.4563
miR-6515-5p	5.8183			2.6462
miR-651-5p	6.0224			4.4111
miR-6516-3p	5.9034
miR-6516-5p	5.8532
miR-652-3p	9.3533	9.6754	9.3894	10.6416	1.1498
miR-652-5p	6.1263			3.7349
miR-653-3p	5.1538
miR-654-3p	6.0211	4.0522	5.3091	9.5017
miR-654-5p	8.2267	14.0208		4.2177
miR-655-3p	5.9781			4.3083
miR-655-5p	5.9509
miR-656-3p	6.0264			6.2831
miR-656-5p	5.6484
miR-657	5.8046
miR-658	10.0436	8.0368
miR-660-3p	6.1827	3.5999	3.4407
miR-660-5p	6.8058	8.1877	8.7773	7.5423	1.6552
miR-661	5.6659				-0.6818
miR-662	6.7787	6.1655			-1.5614
miR-663b	6.3951	6.4882
miR-664a-3p	6.1373	6.0492		2.906	-0.3954
miR-664a-5p	5.9244	2.9021	7.0065	6.9404
miR-664b-3p	5.936				0.0776
miR-664b-5p	5.5575	2.1678		3.4826
miR-668-3p	5.6298			3.1647
miR-668-5p	5.7568
miR-670-3p	7.727	6.2747
miR-670-5p	5.8895
miR-671-3p	6.2075	4.4129	5.354	5.995	1.6193
miR-6715b-3p	7.1715	6.2414
miR-671-5p	8.6504	7.3392	4.6233	2.3518
miR-6716-3p	6.3791	6.6329
miR-6716-5p	7.3963	6.3953
miR-6717-5p	6.1468	6.4534
miR-6718-5p	6.2413
miR-6719-3p
miR-6720-3p	5.687
miR-6720-5p	6.1878
miR-6721-5p	5.4912	2.9783
miR-6722-3p	7.6384	5.9403
miR-6722-5p	6.0759	4.4985
miR-6723-5p	7.2207
miR-6726-3p	6.6277	5.065
miR-6726-5p	7.2082	7.0871
miR-6727-5p	15.1829	14.6538
miR-6728-3p	6.2381	5.3743
miR-6728-5p	5.7107
miR-6729-3p	8.4276	7.4102
miR-6730-5p	6.2641
miR-6731-3p	6.8957	4.9611
miR-6731-5p	5.7187
miR-6733-3p	5.9174
miR-6733-5p	5.9242
miR-6734-3p	5.9085	3.97
miR-6734-5p	6.9278	3.7895	4.5981	5.0182
miR-6735-3p	6.4732
miR-6735-5p	5.6245	4.6001		3.9827
miR-6736-3p	6.7247	5.0348
miR-6736-5p	5.63	4.3859
miR-6737-3p	6.1175
miR-6737-5p	5.4207
miR-6738-3p	5.9162
miR-6738-5p	7.3323	7.6897
miR-6739-3p	5.9883
miR-6739-5p	5.8989
miR-6740-3p	5.6799
miR-6740-5p	6.4145	3.7374		3.8196
miR-6741-3p	7.2675	3.6627
miR-6741-5p	9.5051	8.1899	4.8761	1.2957
miR-6742-3p	5.8201
miR-6742-5p	8.5696	6.7164
miR-6744-3p	5.9378
miR-6744-5p	6.2291	3.469
miR-6745	5.8142
miR-6746-5p	9.0689	10.9133
miR-6747-3p	6.2834	4.0729
miR-6747-5p	6.5227	4.4583
miR-6748-3p	6.4428	4.9413
miR-6748-5p	5.5262
miR-6750-3p	6.1309	4.8735
miR-6750-5p	7.328	7.0692
miR-6751-3p
miR-6751-5p	5.7819	3.3876
miR-6752-5p
miR-6753-3p	5.7958	2.8193
miR-675-3p	6.1625	3.866			-0.1528
miR-6754-3p	5.6573
miR-6754-5p	6.4826	5.0731
miR-6755-3p	5.5217
miR-6755-5p
miR-675-5p	5.3529
miR-6756-5p	10.3421	10.2002	5.0422
miR-6757-3p	5.8282
miR-6757-5p	6.3072	4.8434
miR-6758-3p	6.1047
miR-6758-5p	6.0441
miR-6759-3p	5.6475
miR-6759-5p	5.8269
miR-6760-3p	6.9564	5.2715
miR-6760-5p	6.6691	5.9345
miR-6761-3p	5.8303
miR-6761-5p	6.8086	3.8399
miR-6762-3p	6.2577
miR-676-3p	5.7908
miR-6764-3p	5.8842
miR-6764-5p	5.9542
miR-6765-5p	6.855	5.6354
miR-676-5p	5.7567
miR-6766-3p	5.4241
miR-6766-5p	5.2818
miR-6767-3p	6.87
miR-6767-5p	5.9988	3.7967
miR-6768-3p	5.8318
miR-6768-5p	6.249	7.4207
miR-6769a-3p	6.1034	4.4902
miR-6769a-5p	7.1898	5.7844
miR-6769b-3p	9.5195	6.3837
miR-6770-3p	6.333
miR-6770-5p	5.8316
miR-6771-3p	8.2736	5.9186
miR-6771-5p	8.3629	9.3969
miR-6772-3p	6.0443
miR-6772-5p	5.5835	2.9512
miR-6773-3p	5.8055
miR-6773-5p	5.6228
miR-6774-3p	6.403
miR-6774-5p	5.9418
miR-6775-3p	7.6295	6.4525
miR-6775-5p	9.6815	8.6806
miR-6776-3p	6.3262	4.212
miR-6776-5p	6.6518	8.3904
miR-6778-3p	5.7457
miR-6778-5p	10.3251	8.8939
miR-6779-3p	6.1956
miR-6779-5p	6.1347	4.5475
miR-6780a-3p	5.7536
miR-6780a-5p	5.9555	4.5188		3.6711
miR-6780b-3p	5.9463
miR-6780b-5p	11.957	10.5249
miR-6781-3p	5.6015
miR-6781-5p	8.5455	9.8259
miR-6782-3p	5.4402
miR-6782-5p	6.3587	3.9106
miR-6783-3p	5.8686
miR-6783-5p	5.4937
miR-6784-5p	7.4547	8.0486
miR-6785-3p	7.9893	6.5124
miR-6786-3p	5.3884
miR-6787-3p	5.9729	3.7248
miR-6787-5p	6.0799	7.1539
miR-6788-3p	6.3533	2.8774
miR-6789-3p	6.7908	5.7952
miR-6789-5p	8.2116	6.5791
miR-6790-5p	5.7438
miR-6791-3p	6.3499	5.1758
miR-6791-5p	6.3266	6.8324
miR-6792-3p	6.6967	5.4998
miR-6792-5p	6.0563
miR-6793-5p	5.7069	2.9228	3.9732
miR-6794-3p	7.3968	6.0939
miR-6794-5p	9.1086	8.7839
miR-6795-3p	9.3659	6.8707
miR-6796-3p	9.2375	6.0895
miR-6796-5p	5.8747	5.5217
miR-6797-3p	5.8749
miR-6797-5p	8.4214	7.4517
miR-6798-5p	12.7924	7.9203
miR-6799-3p	6.2848	3.1225
miR-6799-5p	10.2483	9.8955
miR-6800-3p	6.6325	5.8536
miR-6800-5p	6.6995	10.5264
miR-6801-3p	6.4316	4.849
miR-6801-5p	5.9741
miR-6802-3p	5.4559
miR-6802-5p	8.8336	8.1794
miR-6803-3p	6.6254	5.4914
miR-6803-5p	11.1867	12.3756
miR-6804-3p	7.2234	8.4929
miR-6805-5p	5.379
miR-6806-3p	5.8002
miR-6806-5p	6.1034
miR-6807-3p	6.1029	3.6229
miR-6807-5p	6.0375	5.1538
miR-6808-5p	6.7305	5.8053
miR-6809-3p	6.4769
miR-6809-5p	7.8405	8.148		3.0262
miR-6810-3p	10.6316	7.4122
miR-6810-5p	5.5658	4.5365
miR-6811-3p	6.27	4.0674
miR-6811-5p	6.1067
miR-6812-5p	7.5718	6.7626
miR-6813-3p	7.2025	5.7284	4.3372
miR-6813-5p	5.7441		4.4297
miR-6814-3p	5.7251
miR-6814-5p	5.8771
miR-6815-3p	5.5606
miR-6815-5p	5.8306			4.8868
miR-6816-3p	6.2934	5.9205
miR-6817-3p	5.8158
miR-6817-5p	5.7343
miR-6818-3p	6.0514
miR-6818-5p	5.8394
miR-6819-3p	9.0695	6.7185
miR-6819-5p	7.2057	6.5824
miR-6820-3p	5.7857
miR-6821-3p	6.5611	5.9465
miR-6821-5p	11.8434	12.581
miR-6822-3p	5.635
miR-6822-5p	5.9573	10.7687
miR-6823-3p	5.9708	3.0049
miR-6823-5p	6.162
miR-6824-5p	7.0543	8.5004
miR-6825-3p	8.1014	5.5311
miR-6825-5p	8.1206	5.5219
miR-6826-5p	6.0856
miR-6827-3p	6.141
miR-6827-5p	5.9213
miR-6828-3p	5.3149
miR-6828-5p	5.6522
miR-6829-5p	6.462	6.7605
miR-6830-3p	5.4381
miR-6830-5p	5.7289	3.3561
miR-6831-3p	5.7842
miR-6831-5p	6.0355	2.2741
miR-6832-3p	5.9613	2.8234
miR-6832-5p	5.9603
miR-6833-3p	5.8136
miR-6833-5p	6.2816	2.7763
miR-6834-3p	5.9112
miR-6834-5p	5.8519
miR-6835-3p	5.6742
miR-6835-5p	5.5367
miR-6836-5p	6.9956	6.2268
miR-6837-3p	5.7889
miR-6837-5p	6.0956	3.4505
miR-6838-3p	6.0394
miR-6839-5p	5.736
miR-6840-3p	5.4932	5.9261
miR-6840-5p	5.216
miR-6841-3p	6.0183
miR-6841-5p
miR-6842-3p	5.9725	4.706	5.4972
miR-6842-5p	4.9951	2.2118
miR-6843-3p	5.7423
miR-6844	5.5973
miR-6845-5p	10.7377	11.2356
miR-6846-3p	7.0381	4.7887
miR-6846-5p	5.7724	4.6411
miR-6847-3p	5.5275
miR-6847-5p	5.7669	2.9754
miR-6848-3p	5.5508	5.4927
miR-6848-5p	5.559	3.6384
miR-6849-3p	6.17	4.2533
miR-6849-5p	6.0626	8.4888
miR-6851-3p	6.263	4.5554
miR-6851-5p	6.3103	4.9201
miR-6852-3p	8.6331
miR-6852-5p	6.912	4.4986	4.574	5.9574
miR-6853-3p	5.6535
miR-6853-5p	5.6664
miR-6854-3p	5.9307
miR-6854-5p	5.9098
miR-6855-3p	5.0777
miR-6855-5p	5.5741
miR-6856-3p	5.8035
miR-6856-5p	6.2989	3.2339
miR-6857-3p	5.6476
miR-6857-5p	5.7577	7.3392
miR-6859-3p	5.3535
miR-6859-5p	6.205	5.4651
miR-6861-3p	6.1086	4.17
miR-6862-3p	6.5796	5.8567
miR-6862-5p	6.1198	6.129		2.5038
miR-6863	6.0307
miR-6864-3p	6.2904
miR-6864-5p	5.8721	3.0857
miR-6865-5p	6.994	4.5665		1.0787
miR-6866-3p	5.6416
miR-6866-5p
miR-6867-3p	6.0908
miR-6867-5p	5.7863
miR-6868-3p	5.8981
miR-6868-5p	5.6064
miR-6869-5p	7.4293	6.5286
miR-6870-3p	13.1131	4.4976
miR-6870-5p	11.0317	9.9726
miR-6871-5p	5.9828	2.6941
miR-6872-3p	6.7484	5.7526
miR-6872-5p	6.119	3.7236
miR-6873-3p	7.7706	7.8946
miR-6873-5p	6.3053	3.5606
miR-6874-3p	6.061
miR-6874-5p	5.6349
miR-6875-5p	10.4861	8.1095
miR-6876-3p	5.6509
miR-6877-3p	6.8084	6.1266
miR-6877-5p	8.254	7.191	5.1742	3.2598
miR-6878-3p
miR-6878-5p	5.7376
miR-6880-5p	8.9377	6.6522
miR-6881-3p	6.0894
miR-6881-5p	8.2749	5.7256
miR-6882-3p	5.8979
miR-6882-5p	5.9173
miR-6883-3p	5.7178
miR-6883-5p	5.8121
miR-6884-3p	6.7821	5.8975
miR-6884-5p	6.134
miR-6885-3p	6.0326
miR-6885-5p	6.522	7.9404
miR-6886-3p	6.2588	4.2002
miR-6886-5p	6.2008	3.867
miR-6887-3p	7.983	4.9917
miR-6887-5p	10.01	9.1835
miR-6888-3p	6.1481
miR-6888-5p	6.3257
miR-6889-3p	5.8715
miR-6889-5p	5.6644	3.3175
miR-6890-3p	6.3864
miR-6890-5p	6.2153	5.3142
miR-6891-3p	7.709	5.4482
miR-6892-3p	12.0642	7.6528
miR-6892-5p	6.0694	5.2456
miR-6893-3p	6.1078	5.2505
miR-6893-5p	6.0189	6.1486
miR-6894-5p	8.4932	6.7345
miR-6895-3p	5.7819	3.9826
miR-6895-5p	6.0645	4.3102
miR-708-5p	5.9909			3.4705
miR-7106-3p	6.3262
miR-7106-5p	8.7702	7.034
miR-7107-3p	5.5041
miR-7107-5p	13.3011	11.9264
miR-7108-5p	8.2997	8.0121
miR-7109-3p	6.1641	4.499
miR-7109-5p	7.8128	5.1606
miR-711	6.5573	3.5067
miR-7111-3p	6.0096
miR-7111-5p	14.2483	9.6083
miR-7112-3p
miR-7113-5p	6.3478
miR-7114-3p	11.3476	8.4283
miR-7114-5p	6.2241
miR-7-1-3p	6.3629	5.0281		4.9004	-1.4591
miR-7150	11.8138	10.9332
miR-7151-3p	5.7468	2.8221
miR-7151-5p	5.9602
miR-7152-3p	5.7362	3.0985
miR-7152-5p	5.6355
miR-7153-3p	5.7289
miR-7153-5p	5.9195
miR-7154-3p	6.4098	4.0709
miR-7154-5p	5.8599
miR-7155-5p	5.3892	4.67
miR-7156-3p	6.0223	3.1675
miR-7156-5p	5.8344
miR-7157-3p	5.9616
miR-7157-5p	5.534
miR-7158-3p	5.7631
miR-7159-3p	5.912
miR-7159-5p	5.7228
miR-7160-3p	5.7124
miR-7160-5p	5.7451	4.4313
miR-7161-3p	5.6833
miR-7161-5p	6.0474
miR-7162-3p	5.9427
miR-7162-5p	5.6901
miR-7-2-3p	5.4916				0.9017
miR-744-3p	5.6193			3.7789
miR-744-5p	6.9771	6.3485	10.6228	9.4074	-0.0906
miR-7515	6.0589	3.314
miR-758-3p	5.8274			5.4054
miR-758-5p	5.5921
miR-759	6.0356
miR-7-5p	6.4625	4.1831	4.9659	4.7398	-3.2402
miR-760	6.1293	5.3558	6.8742	4.6765	-0.8437
miR-761	5.8979
miR-764	9.4946	3.9818
miR-765	9.0691	5.6353
miR-766-3p	7.4152	8.1931		5.772	0.6758
miR-766-5p	6.1227		5.3162	4.6973
miR-767-3p	5.7112
miR-767-5p	5.7757
miR-769-3p	5.0926
miR-769-5p	6.2107	3.6066	6.7872	6.8002
miR-7702	5.322
miR-7703	6.0673
miR-7705	6.496			1.1826
miR-770-5p	5.8157				-2.8402
miR-7706	5.5171			1.8009
miR-7843-3p	5.4379
miR-7843-5p	5.4917
miR-7844-5p	5.8224
miR-7845-5p	8.2106	6.2025	5.6864	1.8682
miR-7846-3p	6.7048	4.8871
miR-7848-3p	5.7458
miR-7850-5p	5.8135
miR-7851-3p	8.9787	8.2527
miR-7852-3p	5.9714
miR-7853-5p	6.0097
miR-7854-3p	5.5626	2.787	5.5934	3.8385
miR-7856-5p	5.9363
miR-7973	5.74
miR-7974	5.598
miR-7976	5.7366	3.1173		4.8093
miR-7978	6.2111	4.1664
miR-802	6.3509
miR-8052	6.33	5.0776
miR-8053	5.0154		7.8438
miR-8054	6.0322
miR-8055	5.87
miR-8056	5.663
miR-8057	5.4052
miR-8058
miR-8059	5.5243
[truncated: 84 more rows]
