# Supplementary material for: Preanalytical considerations in quantifying circulating miRNAs that predict end-stage kidney disease in diabetes
Source: JCI Insight. 2024 Jun 24;9(12):e174153. doi: 10.1172/jci.insight.174153 (PMC11383361; doi:10.1172/jci.insight.174153)
Supplement: Supporting data values [file jciinsight-9-174153-s011.xlsx]

## Sheet: Fig_1A
miRNA	HTG_plasma_2002
let-7a-5p	11.3188
let-7b-5p	9.9567
let-7c-5p	9.6004
let-7d-3p	8.1775
let-7d-5p	9.5061
let-7e-5p	7.6356
let-7f-5p	9.4367
let-7g-3p	7.1699
let-7g-5p	9.5687
let-7i-5p	10.3628
miR-100-5p	6.8403
miR-101-3p	7.5419
miR-103a-3p	10.3656
miR-106b-5p	9.5564
miR-107	10.0655
miR-10a-5p	6.9187
miR-10b-5p	7.5382
miR-1180-3p	5.9919
miR-1183	5.9659
miR-1207-5p	10.524
miR-1224-5p	6.6147
miR-1225-3p	9.6783
miR-122-5p	8.2705
miR-1226-3p	5.8557
miR-1227-3p	6.314
miR-1228-3p	6.7958
miR-1229-3p	6.0998
miR-1231	6.7667
miR-1233-3p	9.4095
miR-1237-3p	6.4431
miR-1238-3p	5.9269
miR-124-3p	6.0014
miR-1247-5p	7.9533
miR-1253	6.0625
miR-125a-5p	9.0581
miR-125b-5p	7.3173
miR-126-3p	12.7461
miR-126-5p	7.3021
miR-1273e	10.749
miR-127-3p	5.2213
miR-1275	9.3435
miR-1283	5.9468
miR-128-3p	7.6476
miR-1285-5p	10.2491
miR-1287-5p	13.9759
miR-1290	6.9843
miR-1291	6.4372
miR-1295b-3p	5.9922
miR-129-5p	6.3035
miR-1296-5p	5.6137
miR-1301-3p	5.8784
miR-1303	6.8423
miR-1304-3p	6.9431
miR-1305	5.9114
miR-1306-3p	6.2504
miR-1306-5p	8.3132
miR-1307-3p	10.8572
miR-130a-3p	10.2211
miR-130b-3p	7.8576
miR-1322	6.6965
miR-132-3p	6.1543
miR-134-5p	6.579
miR-138-1-3p	5.3741
miR-139-3p	5.8891
miR-139-5p	8.2067
miR-142-5p	8.8559
miR-143-3p	7.6814
miR-144-3p	7.0132
miR-145-5p	8.0185
miR-146a-5p	10.9068
miR-146b-5p	8.0886
miR-1471	6.2444
miR-148a-3p	7.7923
miR-148b-3p	8.0132
miR-149-3p	13.4198
miR-150-5p	11.4562
miR-151a-3p	8.7848
miR-152-3p	6.8464
miR-1537-3p	6.2448
miR-1539	6.2031
miR-154-5p	6.2308
miR-155-5p	6.4598
miR-1587	5.9743
miR-15a-5p	10.6064
miR-15b-3p	6.2353
miR-15b-5p	10.0703
miR-16-5p	12.7692
miR-17-5p	9.7323
miR-181a-5p	9.1971
miR-181b-5p	6.8011
miR-181c-5p	8.0262
miR-185-5p	10.0988
miR-186-5p	8.176
miR-188-5p	6.2271
miR-18a-3p	5.9128
miR-18a-5p	7.8712
miR-1909-5p	7.387
miR-1910-3p	6.6482
miR-1913	7.927
miR-191-3p	5.9722
miR-1914-3p	8.1187
miR-1914-5p	7.1874
miR-1915-5p	5.8293
miR-191-5p	10.6734
miR-192-5p	6.3946
miR-193a-5p	8.7739
miR-193b-3p	6.4793
miR-193b-5p	5.3544
miR-194-5p	6.7029
miR-195-3p	5.9095
miR-195-5p	6.7235
miR-197-3p	7.6191
miR-1976	6.6777
miR-199a-3p	9.5735
miR-199a-5p	8.8967
miR-199b-5p	5.7153
miR-19a-3p	9.2782
miR-19b-3p	10.6163
miR-200a-5p	6.3069
miR-204-3p	7.1959
miR-205-5p	6.191
miR-20a-5p	9.715
miR-20b-5p	7.6419
miR-2110	6.4654
miR-2113	5.9712
miR-21-5p	10.4561
miR-221-3p	10.8597
miR-222-3p	9.5607
miR-223-3p	13.2395
miR-223-5p	6.5264
miR-22-3p	13.6329
miR-224-5p	6.5972
miR-22-5p	7.3669
miR-2276-3p	6.4381
miR-2278	5.6462
miR-2392	6.7914
miR-23a-3p	11.6832
miR-23a-5p	6.7975
miR-23b-3p	10.8843
miR-24-3p	10.531
miR-2467-3p	6.8002
miR-25-3p	9.7201
miR-26a-5p	12.2575
miR-26b-5p	8.8567
miR-27a-3p	10.9175
miR-27b-3p	9.0532
miR-28-5p	7.4555
miR-2861	15.5311
miR-29a-3p	9.5004
miR-29b-1-5p	5.7119
miR-29b-3p	8.3933
miR-29c-3p	8.3477
miR-301a-3p	6.7935
miR-30a-3p	6.3328
miR-30a-5p	8.8484
miR-30b-5p	9.9459
miR-30c-5p	9.7364
miR-30d-5p	10.4978
miR-30e-3p	7.3723
miR-30e-5p	9.6047
miR-3127-3p	6.362
miR-3131	6.0905
miR-3141	13.5695
miR-3147	5.9558
miR-3154	7.8294
miR-3159	5.7172
miR-3176	5.783
miR-3180-3p	9.6052
miR-3184-3p	14.4363
miR-3185	6.7942
miR-3187-3p	5.3097
miR-3189-5p	4.9595
miR-3191-3p	5.1852
miR-3197	16.5981
miR-3200-5p	6.176
miR-3201	6.1604
miR-320a	12.6306
miR-320b	12.4576
miR-320c	12.2633
miR-320d	11.7232
miR-320e	9.9645
miR-323a-3p	5.7382
miR-323a-5p	5.8355
miR-323b-3p	5.9536
miR-324-3p	7.8267
miR-324-5p	6.815
miR-326	9.9417
miR-328-3p	8.6172
miR-329-3p	6.3622
miR-330-3p	6.4047
miR-331-3p	7.9205
miR-335-3p	5.863
miR-335-5p	7.3622
miR-338-3p	7.0603
miR-339-3p	10.1419
miR-339-5p	8.5483
miR-33a-5p	7.6841
miR-33b-3p	6.0452
miR-340-5p	6.4048
miR-342-3p	8.7592
miR-342-5p	5.7432
miR-345-5p	7.1054
miR-346	5.7722
miR-34a-5p	6.273
miR-34c-3p	5.7105
miR-3605-3p	5.5213
miR-3613-3p	6.0875
miR-3614-5p	5.5308
miR-361-5p	7.4519
miR-3619-3p	5.4679
miR-3619-5p	5.7648
miR-362-3p	6.1336
miR-363-3p	7.6247
miR-3646	6.1647
miR-3652	6.8824
miR-3653	5.9847
miR-365a-3p	6.0384
miR-3663-5p	7.6513
miR-3687	6.8999
miR-369-3p	6.1254
miR-370-3p	6.6365
miR-371b-5p	5.8739
miR-373-5p	6.0407
miR-374b-5p	7.6094
miR-375	5.5709
miR-376c-3p	8.1401
miR-378a-3p	6.8102
miR-378b	6.115
miR-378d	6.4876
miR-378f	6.7625
miR-378g	6.8615
miR-380-5p	5.5846
miR-381-3p	6.8604
miR-382-5p	6.8936
miR-3907	6.8281
miR-3909	5.6635
miR-3928-3p	5.4612
miR-3940-5p	12.6144
miR-409-3p	6.3712
miR-410-3p	6.6982
miR-421	5.9228
miR-422a	6.3013
miR-424-3p	6.4926
miR-424-5p	6.1705
miR-4253	6.3534
miR-425-3p	7.3493
miR-425-5p	9.6323
miR-4259	5.841
miR-4263	5.7391
miR-4274	8.4044
miR-4279	7.7659
miR-4291	8.9586
miR-4296	6.5233
miR-4301	5.4705
miR-4302	5.6897
miR-4306	9.0631
miR-431-5p	6.5097
miR-432-3p	5.9324
miR-4419a	9.2086
miR-4429	11.3818
miR-4436a	6.5378
miR-4446-3p	6.0803
miR-4449	8.526
miR-4459	12.1394
miR-4481	7.4218
miR-4505	9.3121
miR-4506	6.0997
miR-4507	6.4832
miR-450b-5p	5.9723
miR-4513	6.042
miR-4519	7.0469
miR-451a	15.0273
miR-4530	7.0174
miR-4535	6.349
miR-4538	5.7999
miR-4539	7.3487
miR-454-3p	6.8327
miR-4640-3p	9.0623
miR-4646-5p	6.8429
miR-4649-5p	5.669
miR-4655-5p	7.7096
miR-4658	5.8312
miR-4668-5p	5.752
miR-4688	6.1493
miR-4690-3p	6.1414
miR-4690-5p	8.0517
miR-4691-5p	5.7903
miR-4695-5p	7.9031
miR-4697-3p	5.977
miR-4701-3p	5.6945
miR-4706	8.9125
miR-4713-3p	6.2987
miR-4713-5p	5.6806
miR-4725-5p	6.44
miR-4726-3p	7.7153
miR-4726-5p	7.0801
miR-4728-3p	6.9161
miR-4728-5p	9.6499
miR-4731-3p	4.3798
miR-4732-5p	6.1434
miR-4734	7.3196
miR-4736	6.1205
miR-4738-3p	5.4628
miR-4747-3p	5.9553
miR-4747-5p	5.8112
miR-4756-5p	5.8037
miR-4769-3p	7.3044
miR-4783-3p	5.4519
miR-484	9.6291
miR-485-3p	6.1036
miR-486-5p	11.762
miR-487b-3p	6.4213
miR-489-3p	5.8401
miR-494-3p	6.7575
miR-495-3p	7.1389
miR-5006-5p	6.2905
miR-501-3p	6.0741
miR-502-3p	6.0064
miR-503-5p	5.9694
miR-505-3p	6.4768
miR-5093	6.4251
miR-5190	6.3157
miR-5196-3p	6.319
miR-532-3p	6.4422
miR-532-5p	6.4926
miR-542-3p	5.5034
miR-542-5p	5.6928
miR-543	6.5747
miR-548ax	5.935
miR-548d-5p	7.3514
miR-550a-3-5p	6.4218
miR-557	5.9163
miR-5585-3p	11.3819
miR-5585-5p	5.8854
miR-564	6.1678
miR-572	7.1926
miR-574-3p	8.5168
miR-584-5p	7.3747
miR-590-5p	6.9418
miR-591	5.5769
miR-595	6.1671
miR-615-3p	6.0968
miR-616-3p	6.2551
miR-623	6.0375
miR-629-5p	6.4671
miR-631	5.8697
miR-637	5.6209
miR-645	5.8635
miR-646	5.874
miR-652-3p	9.3533
miR-660-5p	6.8058
miR-661	5.6659
miR-662	6.7787
miR-664a-3p	6.1373
miR-664b-3p	5.936
miR-671-3p	6.2075
miR-675-3p	6.1625
miR-7-1-3p	6.3629
miR-7-2-3p	5.4916
miR-744-5p	6.9771
miR-7-5p	6.4625
miR-760	6.1293
miR-766-3p	7.4152
miR-770-5p	5.8157
miR-874-3p	7.771
miR-877-3p	6.9462
miR-877-5p	6.508
miR-885-5p	5.6188
miR-887-3p	5.1068
miR-92a-3p	11.6753
miR-92b-3p	8.4276
miR-92b-5p	7.3303
miR-93-3p	6.1985
miR-93-5p	9.7131
miR-937-3p	7.6125
miR-941	6.0563
miR-99a-5p	7.3452
miR-99b-3p	5.532
miR-99b-5p	7.395
let-7a-2-3p	5.9598
let-7a-3p	6.0553
let-7c-3p	5.6484
let-7e-3p	5.9359
let-7f-1-3p	5.9162
let-7f-2-3p	5.9803
miR-1	5.9515
miR-101-5p	6.1837
miR-103a-2-5p	6.7027
miR-105-3p	6.0356
miR-106a-3p	6.1161
miR-106a-5p	8.6613
miR-106b-3p	6.6268
miR-10a-3p	6.2397
miR-10b-3p	5.8307
miR-1178-3p	5.7646
miR-1178-5p	6.1386
miR-1179	6.1757
miR-1180-5p	6.086
miR-1182	5.918
miR-1184	5.8907
miR-1185-1-3p	6.1027
miR-1185-2-3p	6.0905
miR-1185-5p	6.1025
miR-1193	5.2072
miR-1197	5.9566
miR-1199-3p	5.8559
miR-1200	5.727
miR-1202	6.8923
miR-1204	5.9311
miR-1205	5.8648
miR-1207-3p	6.0822
miR-1208	6.1462
miR-1225-5p	6.4603
miR-1229-5p	6.2306
miR-1234-3p	8.0364
miR-1236-3p	5.815
miR-1236-5p	5.6694
miR-1237-5p	12.6107
miR-1238-5p	5.5135
miR-1243	5.702
miR-1244	6.5444
miR-1245b-3p	5.9917
miR-124-5p	5.6386
miR-1247-3p	10.3005
miR-1249	8.4495
miR-1250-3p	5.9527
miR-1250-5p	6.0817
miR-1251-3p	5.659
miR-1252-3p	6.0067
miR-1252-5p	5.7661
miR-1254	8.6335
miR-1255b-2-3p	8.9172
miR-1256	6.0258
miR-1257	5.8804
miR-1258	5.9014
miR-125a-3p	5.7906
miR-125b-1-3p	5.8354
miR-125b-2-3p	5.6667
miR-1261	5.995
miR-1262	5.7553
miR-1263	5.9196
miR-1264	5.8613
miR-1265	6.0268
miR-1267	5.7641
miR-1269a	5.8837
miR-1269b	6.2043
miR-1270	5.4894
miR-1271-5p	5.6919
miR-1272	5.821
miR-1273a	6.8792
miR-1273c	7.738
miR-1273d	12.5792
miR-1273g-5p	7.4594
miR-1273h-5p	12.3377
miR-127-5p	6.3979
miR-1276	6.1354
miR-1277-5p	5.7384
miR-1278	6.172
miR-1279	6.0316
miR-128-1-5p	5.3952
miR-1287-3p	5.7597
miR-1288-3p	5.8483
miR-1289	5.7695
miR-129-1-3p	6.0238
miR-129-2-3p	5.88
miR-1292-5p	4.9069
miR-1293	5.4578
miR-1294	5.8659
miR-1296-3p	6.4054
miR-1297	6.1094
miR-1298-3p	5.7251
miR-1298-5p	5.4782
miR-1299	7.4212
miR-1301-5p	6.8915
miR-1302	5.6319
miR-1304-5p	6.1155
miR-1307-5p	10.5197
miR-130a-5p	5.8308
miR-130b-5p	6.6949
miR-1321	5.8067
miR-1323	5.9914
miR-1324	6.0895
miR-132-5p	5.8701
miR-133a-3p	6.0848
miR-133a-5p	6.6763
miR-133b	5.9586
miR-1343-5p	6.4983
miR-134-3p	5.4128
miR-135a-3p	6.0321
miR-135a-5p	5.4765
miR-135b-3p	5.8174
miR-136-3p	6.0713
miR-136-5p	6.4799
miR-137	5.6726
miR-138-2-3p	5.472
miR-138-5p	5.5844
miR-140-5p	6.7875
miR-141-3p	6.9783
miR-141-5p	6.3023
miR-143-5p	7.045
miR-144-5p	7.1169
miR-145-3p	6.1363
miR-1468-3p	6.4386
miR-1468-5p	5.9409
miR-146a-3p	6.8667
miR-146b-3p	5.8547
miR-147a	5.6457
miR-147b	5.894
miR-149-5p	5.5024
miR-150-3p	6.1451
miR-153-3p	5.9719
miR-153-5p	6.0577
miR-1537-5p	5.8504
miR-1538	6.6036
miR-154-3p	6.1729
miR-155-3p	6.0155
miR-15a-3p	6.2202
miR-16-1-3p	6.2977
miR-17-3p	7.736
miR-181a-2-3p	6.2984
miR-181a-3p	6.1098
miR-181b-3p	5.9268
miR-181c-3p	6.1105
miR-181d-3p	5.5978
miR-181d-5p	6.4109
miR-182-3p	6.0509
miR-182-5p	6.3168
miR-183-3p	4.8914
miR-183-5p	5.8634
miR-184	5.9176
miR-185-3p	6.1434
miR-186-3p	6.5593
miR-187-3p	8.0866
miR-187-5p	7.4855
miR-188-3p	6.0131
miR-18b-3p	5.981
miR-18b-5p	6.984
miR-1908-5p	10.2652
miR-1909-3p	7.2073
miR-190a-3p	6.2567
miR-190a-5p	5.7824
miR-190b	6.1571
miR-1910-5p	6.2874
miR-1911-3p	5.9804
miR-1912	5.9123
miR-1915-3p	13.1282
miR-192-3p	5.9325
miR-193a-3p	6.9442
miR-194-3p	5.5283
miR-196a-3p	6.0058
miR-196a-5p	5.9865
miR-196b-3p	6.8208
miR-196b-5p	6.1318
miR-197-5p	15.1741
miR-198	6.0222
miR-19a-5p	5.9434
miR-19b-1-5p	6.0526
miR-19b-2-5p	5.9952
miR-200a-3p	6.1144
miR-200b-3p	6.1102
miR-200b-5p	5.557
miR-200c-3p	5.9571
miR-200c-5p	5.5926
miR-202-3p	6.0226
miR-202-5p	5.5499
miR-203b-3p	5.691
miR-203b-5p	5.3783
miR-204-5p	5.8803
miR-2052	6.3773
miR-2053	5.7595
miR-205-3p	6.0114
miR-2054	5.9448
miR-206	6.0552
miR-208a-3p	6.202
miR-208a-5p	5.1068
miR-208b-3p	6.1214
miR-208b-5p	6.1387
miR-20a-3p	6.5184
miR-20b-3p	6.1209
miR-210-3p	7.9683
miR-210-5p	10.1738
miR-211-3p	6.3039
miR-2114-3p	5.8565
miR-2114-5p	6.0299
miR-2115-3p	7.8937
miR-2115-5p	7.9955
miR-211-5p	5.7777
miR-2116-3p	7.1059
miR-2116-5p	7.4285
miR-2117	5.9357
miR-212-3p	7.305
miR-212-5p	5.8736
miR-21-3p	6.8087
miR-214-5p	5.7193
miR-215-3p	5.5824
miR-215-5p	6.0478
miR-216a-3p	6.2187
miR-216a-5p	6.19
miR-216b-5p	6.3242
miR-217	7.2849
miR-218-1-3p	6.0161
miR-218-2-3p	5.7123
miR-218-5p	5.6294
miR-219a-1-3p	6.0614
miR-219a-2-3p	5.604
miR-219b-3p	6.1892
miR-221-5p	6.2101
miR-222-5p	6.2555
miR-2276-5p	6.2181
miR-2355-3p	6.1708
miR-2355-5p	6.1375
miR-23b-5p	5.6659
miR-23c	6.8599
miR-24-2-5p	6.1662
miR-2467-5p	5.4158
miR-25-5p	5.8114
miR-2681-3p	5.9467
miR-2681-5p	6.0027
miR-2682-3p	6.0627
miR-2682-5p	5.5666
miR-26a-1-3p	5.8974
miR-26a-2-3p	5.7571
miR-26b-3p	6.0482
miR-27a-5p	6.3638
miR-27b-5p	5.7005
miR-2909	5.918
miR-296-3p	6.7376
miR-296-5p	5.7565
miR-297	5.8272
miR-298	5.4873
miR-299-3p	6.2988
miR-299-5p	6.2475
miR-29a-5p	5.9318
miR-29b-2-5p	5.7995
miR-29c-5p	6.2936
miR-300	6.0908
miR-301a-5p	5.748
miR-301b	6.1756
miR-302a-3p	6.0549
miR-302a-5p	5.933
miR-302b-3p	5.8677
miR-302b-5p	5.8242
miR-302c-3p	5.6498
miR-302c-5p	5.7501
miR-302d-3p	5.6437
miR-302d-5p	5.5721
miR-302e	6.2207
miR-302f	6.1546
miR-3064-3p	5.7285
miR-3064-5p	5.624
miR-30b-3p	5.5318
miR-30c-1-3p	5.7706
miR-30c-2-3p	5.6048
miR-30d-3p	6.2159
miR-3115	6.1284
miR-3116	6.0541
miR-3117-5p	6.3326
miR-3118	5.5606
miR-3121-5p	5.5739
miR-3122	5.4374
miR-3123	6.0369
miR-3124-3p	7.2621
miR-3124-5p	6.5292
miR-3125	6.2171
miR-3126-3p	6.0557
miR-3126-5p	5.7274
miR-3127-5p	5.6904
miR-3128	5.6462
miR-3129-3p	6.0324
miR-3130-3p	5.7465
miR-3132	5.8986
miR-3133	6.0812
miR-3134	5.9137
miR-3135a	7.5969
miR-3136-5p	5.7266
miR-3137	5.9418
miR-3138	5.842
miR-3140-3p	6.9429
miR-3140-5p	6.9624
miR-3142	5.5264
miR-3143	5.6631
miR-3144-3p	6.1612
miR-3144-5p	5.623
miR-3145-3p	6.0026
miR-3145-5p	6.0001
miR-3146	6.0487
miR-3148	5.917
miR-3149	6.0706
miR-3150b-5p	5.7195
miR-3152-3p	6.6657
miR-3152-5p	6.6913
miR-3153	7.0661
miR-3155a	6.2032
miR-3155b	7.598
miR-3156-5p	6.1806
miR-3157-3p	6.9646
miR-3157-5p	8.0798
miR-3158-5p	5.8019
miR-31-5p	6.2535
miR-3161	5.6538
miR-3162-5p	8.0408
miR-3163	5.9628
miR-3165	5.7171
miR-3166	5.7611
miR-3167	6.059
miR-3169	6.6691
miR-3170	5.7527
miR-3171	6.1329
miR-3174	5.755
miR-3175	5.8112
miR-3177-3p	6.2657
miR-3177-5p	5.8468
miR-3179	5.8305
miR-3180	9.614
miR-3182	5.9135
miR-3186-3p	5.8873
miR-3186-5p	5.818
miR-3187-5p	6.1003
miR-3188	5.907
miR-3189-3p	5.9563
miR-3191-5p	5.6077
miR-3192-3p	5.9153
miR-3192-5p	5.9387
miR-3193	5.8559
miR-3198	5.9722
miR-3199	5.8395
miR-3202	6.6259
miR-323b-5p	5.6695
miR-32-3p	6.3872
miR-325	5.2636
miR-32-5p	6.4636
miR-329-5p	5.8714
miR-330-5p	5.8227
miR-331-5p	5.7457
miR-337-3p	5.8597
miR-337-5p	6.6036
miR-33a-3p	6.0464
miR-33b-5p	9.1492
miR-340-3p	5.9518
miR-345-3p	6.0979
miR-34a-3p	6.0459
miR-34b-3p	7.7948
miR-34b-5p	5.8633
miR-34c-5p	6.2687
miR-3605-5p	5.3672
miR-3606-5p	6.045
miR-3607-3p	6.005
miR-3607-5p	6.1273
miR-3609	5.6558
miR-3611	6.0376
miR-3612	5.817
miR-3613-5p	6.2285
miR-361-3p	6.3113
miR-3614-3p	5.8827
miR-3616-5p	6.894
miR-3617-3p	5.6046
miR-3617-5p	6.0445
miR-3618	5.9058
miR-3620-3p	6.6437
miR-362-5p	6.378
miR-363-5p	5.7713
miR-3648	9.686
miR-3649	5.8318
miR-3650	5.6378
miR-3654	6.1227
miR-3655	5.9563
miR-3657	5.9213
miR-3658	6.2058
miR-3659	5.5321
miR-365a-5p	5.8469
miR-365b-5p	6.191
miR-3660	6.1089
miR-3661	5.6998
miR-3662	6.0837
miR-3664-5p	5.8539
miR-3666	5.9736
miR-3667-3p	6.0533
miR-3667-5p	6.5317
miR-3668	6.4028
miR-3670	6.1315
miR-367-3p	5.9935
miR-3674	6.9936
miR-3675-3p	5.7251
miR-367-5p	6.1573
miR-3677-5p	6.7094
miR-3678-3p	5.8114
miR-3679-3p	5.1817
miR-3679-5p	6.1821
miR-3680-3p	5.4842
miR-3680-5p	5.6533
miR-3682-3p	6.1937
miR-3682-5p	5.8712
miR-3684	6.1359
miR-3685	5.2902
miR-3686	6.0557
miR-3688-5p	5.7946
miR-3689a-3p	6.2781
miR-3689a-5p	5.8482
miR-3689b-3p	6.0106
miR-3689d	7.1916
miR-3689f	5.9131
miR-3690	6.2022
miR-3691-3p	5.8955
miR-3691-5p	5.5836
miR-3692-3p	5.9229
miR-3692-5p	5.6519
miR-369-5p	5.7846
miR-370-5p	5.4957
miR-3713	5.7907
miR-3714	6.7979
miR-371b-3p	5.3306
miR-372-3p	6.6952
miR-372-5p	6.0192
miR-373-3p	5.4549
miR-374a-3p	6.1859
miR-374b-3p	6.7107
miR-374c-5p	6.7848
miR-376a-2-5p	6.0307
miR-376a-3p	6.9556
miR-376a-5p	5.8819
miR-376b-3p	6.6101
miR-376b-5p	5.6637
miR-376c-5p	5.4536
miR-377-3p	7.0955
miR-377-5p	5.8898
miR-378c	5.5261
miR-378e	6.6339
miR-378h	5.812
miR-378i	6.9681
miR-379-3p	6.0976
miR-379-5p	6.0806
miR-380-3p	5.9976
miR-381-5p	5.9988
miR-382-3p	6.1071
miR-383-3p	5.843
miR-383-5p	5.9344
miR-384	6.1267
miR-3908	5.8591
miR-3910	6.2161
miR-3912-3p	8.5369
miR-3912-5p	8.1464
miR-3913-5p	5.6798
miR-3914	5.9643
miR-3915	6.0549
miR-3916	4.9686
miR-3917	6.2524
miR-3919	5.9297
miR-3920	5.7588
miR-3921	5.9242
miR-3922-3p	5.81
miR-3922-5p	6.4596
miR-3923	6.2445
miR-3924	5.697
miR-3925-5p	6.01
miR-3926	5.7383
miR-3927-5p	5.547
miR-3928-5p	5.7928
miR-3929	6.2671
miR-3934-3p	5.7378
miR-3934-5p	6.0975
miR-3935	5.4262
miR-3936	5.5988
miR-3937	8.0722
miR-3939	5.799
miR-3941	5.7851
miR-3942-5p	6.3206
miR-3943	7.5212
miR-3944-5p	5.5864
miR-3945	5.9339
miR-3973	5.9938
miR-3974	5.9893
miR-3975	5.578
miR-3978	5.701
miR-409-5p	6.0183
miR-410-5p	5.8178
miR-411-3p	5.7257
miR-411-5p	6.1089
miR-412-3p	5.9218
miR-412-5p	5.7457
miR-4251	6.0622
miR-4252	5.9794
miR-4255	5.7369
miR-4256	6.0445
miR-4257	6.8081
miR-4261	6.197
miR-4262	6.078
miR-4264	6.2446
miR-4265	5.9649
miR-4266	6.336
miR-4267	6.2848
miR-4268	5.8474
miR-4269	6.4596
miR-4270	9.121
miR-4271	11.4923
miR-4272	6.2184
miR-4273	5.9289
miR-4275	6.022
miR-4276	6.192
miR-4277	5.6738
miR-4278	5.9524
miR-4280	5.8518
miR-4282	6.2347
miR-4283	5.3197
miR-4287	5.4911
miR-4289	5.5785
miR-429	6.0775
miR-4290	6.4717
miR-4292	8.5717
miR-4293	6.024
miR-4294	6.0719
miR-4295	6.0063
miR-4297	6.0502
miR-4299	5.5489
miR-4300	5.3346
miR-4303	6.092
miR-4304	5.6496
miR-4305	6.2789
miR-4307	5.7915
miR-4308	5.8038
miR-4309	8.1982
miR-4310	5.9584
miR-4311	6.2501
miR-4312	5.9365
miR-431-3p	5.9198
miR-4314	6.0347
miR-4315	6.2898
miR-4317	5.9132
miR-4318	6.2115
miR-4319	6.6043
miR-4320	5.685
miR-4322	5.8283
miR-4324	5.928
miR-4325	5.2846
miR-432-5p	6.3933
miR-4326	5.7574
miR-4327	6.2228
miR-4328	6.1095
miR-4329	6.0613
miR-4330	5.9906
miR-433-3p	5.8137
miR-433-5p	5.8513
miR-4417	8.385
miR-4419b	6.9932
miR-4420	5.8869
miR-4421	6.2693
miR-4422	5.9058
miR-4423-3p	5.5205
miR-4423-5p	5.6453
miR-4424	6.2164
miR-4425	5.9174
miR-4426	6.1365
miR-4427	5.8311
miR-4428	5.9227
miR-4430	9.2686
miR-4431	5.8198
miR-4432	5.8725
miR-4433b-5p	12.0108
miR-4434	6.1942
miR-4435	5.602
miR-4436b-3p	6.1212
miR-4437	5.8319
miR-4438	6.3752
miR-4439	5.6123
miR-4440	5.8289
miR-4441	5.9147
miR-4442	6.7668
miR-4444	5.9142
miR-4446-5p	5.7202
miR-4447	8.4896
miR-4450	5.4109
miR-4451	4.7792
miR-4452	5.9757
miR-4453	5.812
miR-4455	5.7262
miR-4457	5.9727
miR-4458	5.9908
miR-4460	6.045
miR-4461	9.385
miR-4462	5.6617
miR-4463	11.2688
miR-4464	6.1538
miR-4465	6.0093
miR-4467	5.5749
miR-4468	6.1882
miR-4471	5.9037
miR-4472	5.6594
miR-4473	6.0738
miR-4474-3p	5.736
miR-4476	5.8878
miR-4477a	5.895
miR-4477b	6.0064
miR-4478	10.6054
miR-448	5.8325
miR-4480	5.3492
miR-4483	5.2156
miR-4484	8.0977
miR-4486	9.7427
miR-4487	6.6488
miR-4489	5.3729
miR-4490	5.7518
miR-4491	6.0687
miR-4494	5.3969
miR-4495	5.9904
miR-4496	6.3392
miR-4498	6.3084
miR-4499	7.7068
miR-449a	5.7692
miR-449b-3p	5.8474
miR-449b-5p	5.627
miR-449c-3p	5.8332
miR-449c-5p	5.9677
miR-4500	5.6392
miR-4501	5.851
miR-4502	5.8193
miR-4503	5.0553
miR-450a-2-3p	5.5156
miR-450a-5p	5.6237
miR-450b-3p	5.303
miR-4510	5.5822
miR-4511	5.9858
miR-4512	6.3984
miR-4514	5.8724
miR-4515	6.4383
miR-4517	6.2063
miR-4518	6.207
miR-451b	5.6759
miR-4520a-5p	5.9642
miR-4521	5.7179
miR-4522	6.9538
miR-452-3p	5.7793
miR-4524a-5p	5.8329
miR-4524b-5p	5.8954
miR-452-5p	6.0818
miR-4527	5.7069
miR-4528	6.0705
miR-4531	5.94
miR-4533	6.1494
miR-4534	13.5989
miR-4537	6.8671
miR-4540	5.7603
miR-454-5p	5.5515
miR-455-3p	5.8159
miR-455-5p	5.4813
miR-4632-3p	5.584
miR-4632-5p	10.2516
miR-4636	6.0471
miR-4637	6.1794
miR-4638-5p	6.0572
miR-4639-3p	5.6725
miR-4639-5p	5.693
miR-4641	5.5002
miR-4642	5.7617
miR-4644	7.4032
miR-4645-3p	5.9747
miR-4646-3p	6.2218
miR-4647	5.8448
miR-4648	5.5554
miR-4649-3p	5.7982
miR-4650-3p	5.7933
miR-4652-3p	6.2337
miR-4652-5p	5.9738
miR-4653-3p	5.9242
miR-4653-5p	5.7014
miR-4654	6.0962
miR-4655-3p	8.5767
miR-4656	8.6794
miR-4657	5.8382
miR-4659b-5p	5.5074
miR-466	5.7777
miR-4660	5.7455
miR-4661-5p	5.9156
miR-4662a-3p	6.1109
miR-4663	5.5549
miR-4664-3p	7.0702
miR-4664-5p	5.0649
miR-4665-5p	6.996
miR-4666a-5p	5.775
miR-4666b	5.6479
miR-4667-3p	6.8947
miR-4667-5p	8.1055
miR-4668-3p	5.9206
miR-4669	6.0517
miR-4670-5p	5.6048
miR-4671-3p	5.9826
miR-4671-5p	5.8298
miR-4672	6.212
miR-4673	6.1463
miR-4675	5.1746
miR-4676-3p	6.7256
miR-4677-3p	6.1298
miR-4677-5p	6.1181
miR-4678	5.9952
miR-4679	5.8467
miR-4680-3p	5.8138
miR-4680-5p	5.9506
miR-4681	6.0568
miR-4682	5.77
miR-4683	5.5414
miR-4684-3p	6.0614
miR-4684-5p	6.0608
miR-4685-3p	5.9666
miR-4685-5p	5.328
miR-4686	5.9739
miR-4687-3p	6.1505
miR-4689	6.6937
miR-4691-3p	5.7136
miR-4692	6.1357
miR-4693-3p	5.9154
miR-4693-5p	5.8738
miR-4694-5p	5.74
miR-4695-3p	5.9155
miR-4696	6.0106
miR-4697-5p	6.2425
miR-4698	5.489
miR-4699-3p	6.0057
miR-4699-5p	6.2901
miR-4700-5p	6.1434
miR-4701-5p	5.9211
miR-4703-5p	5.8688
miR-4704-3p	6.0584
miR-4704-5p	5.7722
miR-4707-3p	9.2125
miR-4707-5p	6.3034
miR-4709-3p	5.9777
miR-4709-5p	6.0201
miR-4711-3p	5.8061
miR-4712-5p	5.7885
miR-4714-5p	5.8817
miR-4718	5.9663
miR-4719	5.9218
miR-4720-3p	5.6763
miR-4721	6.1606
miR-4722-3p	7.2991
miR-4722-5p	5.8483
miR-4723-3p	7.8593
miR-4723-5p	5.1174
miR-4724-3p	5.5354
miR-4725-3p	5.9489
miR-4727-3p	6.0521
miR-4727-5p	6.1287
miR-4729	5.6926
miR-4730	5.4128
miR-4731-5p	5.3654
miR-4732-3p	6.1451
miR-4733-3p	5.8265
miR-4735-5p	5.8513
miR-4737	5.9181
miR-4738-5p	6.3158
miR-4742-3p	5.2492
miR-4742-5p	5.7686
miR-4743-3p	5.9113
miR-4743-5p	6.0799
miR-4744	5.9944
miR-4745-3p	7.5016
miR-4746-5p	6.8224
miR-4748	5.9515
miR-4750-5p	5.5389
miR-4751	5.6708
miR-4753-3p	6.3355
miR-4753-5p	6.9333
miR-4758-5p	7.5563
miR-4759	5.769
miR-4760-3p	6.1088
miR-4760-5p	6.1238
miR-4761-3p	5.3706
miR-4761-5p	6.0377
miR-4762-5p	6.3187
miR-4763-3p	8.7686
miR-4764-3p	5.5841
miR-4764-5p	5.9613
miR-4765	5.7318
miR-4766-5p	5.9458
miR-4769-5p	7.0751
miR-4770	5.8199
miR-4771	5.6276
miR-4772-5p	5.8904
miR-4773	6.0453
miR-4774-3p	5.9419
miR-4774-5p	5.9057
miR-4775	5.9058
miR-4777-3p	5.6219
miR-4777-5p	5.866
miR-4778-3p	5.5055
miR-4779	5.9236
miR-4780	5.7477
miR-4781-3p	5.8402
miR-4781-5p	6.0682
miR-4782-5p	5.6452
miR-4784	7.9587
miR-4786-3p	5.9085
miR-4786-5p	5.6761
miR-4788	6.0798
miR-4789-3p	6.0877
miR-4789-5p	6.2643
miR-4790-3p	6.2362
miR-4790-5p	5.8975
miR-4791	5.8368
miR-4793-3p	5.7642
miR-4793-5p	7.8714
miR-4794	5.6399
miR-4795-3p	6.6284
miR-4795-5p	6.5428
miR-4796-5p	5.8504
miR-4798-3p	6.5566
miR-4798-5p	6.1533
miR-4799-5p	5.6795
miR-4800-3p	7.6106
miR-4800-5p	7.7263
miR-4801	5.2417
miR-4803	6.1985
miR-485-5p	5.7323
miR-487a-3p	5.9516
miR-487a-5p	5.6573
miR-488-3p	5.8357
miR-488-5p	5.8279
miR-489-5p	5.6849
miR-490-5p	6.0175
miR-491-3p	5.5359
miR-491-5p	5.729
miR-492	5.9659
miR-493-3p	5.9617
miR-493-5p	6.0987
miR-494-5p	5.6699
miR-495-5p	5.6222
miR-496	5.8033
miR-497-3p	8.0814
miR-498	5.7867
miR-4999-5p	5.3595
miR-499b-3p	5.4406
miR-5000-5p	5.4929
miR-5001-3p	5.8314
miR-5001-5p	7.5052
miR-5002-3p	5.8976
miR-5002-5p	6.1814
miR-5003-3p	5.8885
miR-5003-5p	6.0861
miR-5004-3p	5.43
miR-5004-5p	5.6496
miR-5006-3p	5.7759
miR-5007-3p	6.0987
miR-5007-5p	6.2022
miR-5008-5p	5.6664
miR-5009-3p	5.8581
miR-5009-5p	6.033
miR-500a-3p	5.8431
miR-500a-5p	6.0354
miR-500b-3p	6.3397
miR-500b-5p	6.2901
miR-5010-3p	5.8096
miR-5010-5p	6.5226
miR-5011-5p	6.018
miR-501-5p	5.9417
miR-502-5p	6.1108
miR-504-3p	9.0117
miR-504-5p	5.6122
miR-5047	6.008
miR-505-5p	6.0366
miR-506-3p	6.1144
miR-506-5p	5.978
miR-507	5.9795
miR-508-5p	5.4556
miR-5087	5.7283
miR-5088-3p	5.8204
miR-5088-5p	5.6398
miR-5089-3p	5.3876
miR-5090	5.3221
miR-5091	5.3538
miR-509-3-5p	5.8517
miR-509-3p	5.9003
miR-509-5p	5.9543
miR-510-3p	5.9133
miR-510-5p	5.5533
miR-511-3p	6.2671
miR-511-5p	5.8516
miR-512-3p	5.8355
miR-512-5p	5.9862
miR-513a-3p	5.8954
miR-513a-5p	5.2206
miR-513b-3p	5.8854
miR-513c-3p	5.92
miR-513c-5p	5.9179
miR-514a-3p	5.8926
miR-514a-5p	5.8959
miR-514b-3p	5.8757
miR-514b-5p	5.9722
miR-515-3p	5.9398
miR-515-5p	5.7777
miR-516a-5p	5.7209
miR-517-5p	5.7668
miR-517a-3p	5.713
miR-517c-3p	5.537
miR-5186	6.2793
miR-5187-3p	5.8449
miR-5187-5p	5.7483
miR-5189-3p	6.0975
miR-5189-5p	6.4101
miR-518b	6.0403
miR-518c-3p	5.6236
miR-5191	5.923
miR-5192	6.0888
miR-5193	5.9837
miR-5194	5.6258
miR-5195-3p	5.7026
miR-5195-5p	5.5822
miR-5196-5p	12.8136
miR-5197-3p	6.409
miR-5197-5p	5.9977
miR-519a-3p	5.6532
miR-519b-3p	5.8643
miR-519c-3p	5.6234
miR-519d-3p	6.0259
miR-519e-3p	5.7695
miR-519e-5p	5.5971
miR-520a-5p	5.6152
miR-520b	5.6946
miR-520c-3p	5.4378
miR-520d-3p	5.5072
miR-520e	5.9071
miR-520f-3p	5.915
miR-520g-5p	5.8234
miR-521	5.6718
miR-522-3p	5.5156
miR-525-5p	5.9427
miR-539-3p	5.991
miR-539-5p	5.8975
miR-541-3p	8.6771
miR-541-5p	6.061
miR-544a	5.507
miR-544b	6.0329
miR-545-3p	5.6213
miR-545-5p	5.7621
miR-548ab	5.9072
miR-548ad	6.2038
miR-548ae	6.9397
miR-548ag	6.1115
miR-548ak	7.6596
miR-548al	5.6676
miR-548ao-3p	5.8377
miR-548ao-5p	5.888
miR-548ar-3p	5.9947
miR-548as-3p	5.894
miR-548au-3p	5.8465
miR-548av-5p	6.0509
miR-548aw	6.2993
miR-548ay-3p	6.268
miR-548ay-5p	6.4949
miR-548az-5p	6.3651
miR-548b-3p	5.9738
miR-548b-5p	5.8915
miR-548ba	5.9418
miR-548e-3p	5.8011
miR-548e-5p	6.3533
miR-548g-3p	5.8545
miR-548h-5p	5.7819
miR-548j-3p	7.0311
miR-548k	5.8321
miR-548m	5.7537
miR-548s	6.2496
miR-548t-5p	5.9259
miR-548v	5.4395
miR-548w	6.0907
miR-548x-3p	5.8471
miR-548y	5.7389
miR-549a	6.0136
miR-550a-5p	5.8964
miR-550b-2-5p	5.8198
miR-551a	5.9154
miR-551b-3p	6.4359
miR-551b-5p	6.1145
miR-552-3p	6.1318
miR-552-5p	5.6214
miR-554	6.0078
miR-555	5.811
miR-556-3p	6.4699
miR-556-5p	6.6282
miR-5571-3p	5.7202
miR-5571-5p	5.2593
miR-5572	5.4206
miR-5579-5p	5.8528
miR-558	5.8649
miR-5580-3p	5.8562
miR-5581-3p	5.7088
miR-5581-5p	5.7249
miR-5582-3p	5.9742
miR-5582-5p	6.1954
miR-5584-3p	5.8362
miR-5584-5p	5.8092
miR-5586-3p	5.9994
miR-5587-3p	8.2111
miR-5588-5p	5.823
miR-5589-3p	5.9371
miR-5589-5p	5.823
miR-559	5.9951
miR-561-3p	7.415
miR-561-5p	7.0924
miR-563	6.2528
miR-566	7.7955
miR-567	6.4165
miR-5680	5.9548
miR-5682	5.9912
miR-5684	6.4184
miR-5685	5.9865
miR-5687	6.0901
miR-5688	5.4724
miR-5689	6.055
miR-569	5.8837
miR-5690	5.3732
miR-5691	5.8055
miR-5692a	5.9647
miR-5692b	6.2155
miR-5692c	5.7039
miR-5693	5.7541
miR-5694	9.2351
miR-5695	5.9826
miR-5696	5.4008
miR-5697	5.6684
miR-5698	5.4115
miR-5699-5p	5.3336
miR-5701	5.617
miR-5702	5.517
miR-5703	8.296
miR-5704	5.6088
miR-5705	5.7522
miR-5706	5.737
miR-5707	5.6898
miR-571	5.5306
miR-573	6.0658
miR-5739	12.2509
miR-574-5p	11.2033
miR-575	5.9681
miR-576-3p	6.2466
miR-576-5p	5.6466
miR-577	6.0445
miR-578	5.3329
miR-579-3p	6.0895
miR-579-5p	5.5786
miR-580-3p	5.9352
miR-580-5p	6.2004
miR-581	6.0664
miR-583	6.0341
miR-584-3p	5.66
miR-585-3p	5.4943
miR-586	5.8101
miR-587	5.9465
miR-588	5.7056
miR-589-3p	5.8763
miR-589-5p	5.9164
miR-590-3p	6.0451
miR-593-3p	5.645
miR-593-5p	6.1821
miR-597-3p	5.6707
miR-597-5p	5.8718
miR-598-3p	6.1252
miR-598-5p	5.6049
miR-600	5.957
miR-601	5.6521
miR-604	5.9714
miR-605-3p	6.3789
miR-605-5p	6.4599
miR-606	6.1853
miR-6069	7.5175
miR-607	5.8686
miR-6071	5.8351
miR-6072	5.7825
miR-6073	5.8226
miR-6075	6.2408
miR-6076	5.9534
miR-6078	5.7294
miR-6079	5.5884
miR-608	5.7863
miR-6080	6.5423
miR-6081	6.0797
miR-6082	6.0248
miR-6083	5.8727
miR-6085	12.3697
miR-6086	10.6648
miR-6088	8.8125
miR-612	6.0842
miR-6124	15.0197
miR-6126	17.046
miR-6127	9.236
miR-6128	5.9266
miR-6129	5.6978
miR-613	5.4486
miR-6130	5.9752
miR-6131	15.0146
miR-6132	7.9996
miR-6133	8.4932
miR-6134	5.7683
miR-614	6.0615
miR-6165	9.1796
miR-616-5p	6.1853
miR-617	5.6789
miR-618	6.0522
miR-619-3p	6.2215
miR-620	6.2444
miR-621	5.8573
miR-624-3p	6.1166
miR-624-5p	6.0656
miR-625-5p	7.1745
miR-626	5.8551
miR-627-3p	5.9435
miR-628-5p	5.8674
miR-630	5.6767
miR-632	5.7421
miR-633	5.988
miR-634	5.729
miR-635	6.2484
miR-640	8.3638
miR-641	6.071
miR-642a-5p	5.706
miR-642b-5p	5.6154
miR-643	5.8419
miR-644a	5.8063
miR-647	5.9882
miR-648	7.6117
miR-649	6.2437
miR-6499-3p	5.4931
miR-6499-5p	5.0669
miR-650	5.9727
miR-6500-3p	6.1239
miR-6500-5p	5.7718
miR-6501-3p	6.0702
miR-6501-5p	6.4324
miR-6502-3p	5.6748
miR-6502-5p	5.7415
miR-6503-3p	5.5966
miR-6503-5p	5.5911
miR-6504-5p	5.868
miR-6505-3p	6.0449
miR-6505-5p	5.5325
miR-6506-3p	5.8852
miR-6506-5p	5.7272
miR-6507-5p	6.4407
miR-6509-5p	6.0707
miR-6510-3p	6.3235
miR-6511a-3p	6.2001
miR-6511a-5p	6.6915
miR-6511b-3p	9.2266
miR-6513-3p	5.9493
miR-6513-5p	5.5107
miR-651-3p	5.9851
miR-6514-3p	5.9453
miR-6514-5p	5.9067
miR-6515-3p	5.5616
miR-6515-5p	5.8183
miR-651-5p	6.0224
miR-6516-3p	5.9034
miR-6516-5p	5.8532
miR-652-5p	6.1263
miR-653-3p	5.1538
miR-654-3p	6.0211
miR-654-5p	8.2267
miR-655-3p	5.9781
miR-655-5p	5.9509
miR-656-3p	6.0264
miR-656-5p	5.6484
miR-657	5.8046
miR-658	10.0436
miR-660-3p	6.1827
miR-663b	6.3951
miR-664a-5p	5.9244
miR-664b-5p	5.5575
miR-668-3p	5.6298
miR-668-5p	5.7568
miR-670-3p	7.727
miR-670-5p	5.8895
miR-6715b-3p	7.1715
miR-671-5p	8.6504
miR-6716-3p	6.3791
miR-6716-5p	7.3963
miR-6717-5p	6.1468
miR-6718-5p	6.2413
miR-6720-3p	5.687
miR-6720-5p	6.1878
miR-6721-5p	5.4912
miR-6722-3p	7.6384
miR-6722-5p	6.0759
miR-6723-5p	7.2207
miR-6726-3p	6.6277
miR-6726-5p	7.2082
miR-6727-5p	15.1829
miR-6728-3p	6.2381
miR-6728-5p	5.7107
miR-6729-3p	8.4276
miR-6730-5p	6.2641
miR-6731-3p	6.8957
miR-6731-5p	5.7187
miR-6733-3p	5.9174
miR-6733-5p	5.9242
miR-6734-3p	5.9085
miR-6734-5p	6.9278
miR-6735-3p	6.4732
miR-6735-5p	5.6245
miR-6736-3p	6.7247
miR-6736-5p	5.63
miR-6737-3p	6.1175
miR-6737-5p	5.4207
miR-6738-3p	5.9162
miR-6738-5p	7.3323
miR-6739-3p	5.9883
miR-6739-5p	5.8989
miR-6740-3p	5.6799
miR-6740-5p	6.4145
miR-6741-3p	7.2675
miR-6741-5p	9.5051
miR-6742-3p	5.8201
miR-6742-5p	8.5696
miR-6744-3p	5.9378
miR-6744-5p	6.2291
miR-6745	5.8142
miR-6746-5p	9.0689
miR-6747-3p	6.2834
miR-6747-5p	6.5227
miR-6748-3p	6.4428
miR-6748-5p	5.5262
miR-6750-3p	6.1309
miR-6750-5p	7.328
miR-6751-5p	5.7819
miR-6753-3p	5.7958
miR-6754-3p	5.6573
miR-6754-5p	6.4826
miR-6755-3p	5.5217
miR-675-5p	5.3529
miR-6756-5p	10.3421
miR-6757-3p	5.8282
miR-6757-5p	6.3072
miR-6758-3p	6.1047
miR-6758-5p	6.0441
miR-6759-3p	5.6475
miR-6759-5p	5.8269
miR-6760-3p	6.9564
miR-6760-5p	6.6691
miR-6761-3p	5.8303
miR-6761-5p	6.8086
miR-6762-3p	6.2577
miR-676-3p	5.7908
miR-6764-3p	5.8842
miR-6764-5p	5.9542
miR-6765-5p	6.855
miR-676-5p	5.7567
miR-6766-3p	5.4241
miR-6766-5p	5.2818
miR-6767-3p	6.87
miR-6767-5p	5.9988
miR-6768-3p	5.8318
miR-6768-5p	6.249
miR-6769a-3p	6.1034
miR-6769a-5p	7.1898
miR-6769b-3p	9.5195
miR-6770-3p	6.333
miR-6770-5p	5.8316
miR-6771-3p	8.2736
miR-6771-5p	8.3629
miR-6772-3p	6.0443
miR-6772-5p	5.5835
miR-6773-3p	5.8055
miR-6773-5p	5.6228
miR-6774-3p	6.403
miR-6774-5p	5.9418
miR-6775-3p	7.6295
miR-6775-5p	9.6815
miR-6776-3p	6.3262
miR-6776-5p	6.6518
miR-6778-3p	5.7457
miR-6778-5p	10.3251
miR-6779-3p	6.1956
miR-6779-5p	6.1347
miR-6780a-3p	5.7536
miR-6780a-5p	5.9555
miR-6780b-3p	5.9463
miR-6780b-5p	11.957
miR-6781-3p	5.6015
miR-6781-5p	8.5455
miR-6782-3p	5.4402
miR-6782-5p	6.3587
miR-6783-3p	5.8686
miR-6783-5p	5.4937
miR-6784-5p	7.4547
miR-6785-3p	7.9893
miR-6786-3p	5.3884
miR-6787-3p	5.9729
miR-6787-5p	6.0799
miR-6788-3p	6.3533
miR-6789-3p	6.7908
miR-6789-5p	8.2116
miR-6790-5p	5.7438
miR-6791-3p	6.3499
miR-6791-5p	6.3266
miR-6792-3p	6.6967
miR-6792-5p	6.0563
miR-6793-5p	5.7069
miR-6794-3p	7.3968
miR-6794-5p	9.1086
miR-6795-3p	9.3659
miR-6796-3p	9.2375
miR-6796-5p	5.8747
miR-6797-3p	5.8749
miR-6797-5p	8.4214
miR-6798-5p	12.7924
miR-6799-3p	6.2848
miR-6799-5p	10.2483
miR-6800-3p	6.6325
miR-6800-5p	6.6995
miR-6801-3p	6.4316
miR-6801-5p	5.9741
miR-6802-3p	5.4559
miR-6802-5p	8.8336
miR-6803-3p	6.6254
miR-6803-5p	11.1867
miR-6804-3p	7.2234
miR-6805-5p	5.379
miR-6806-3p	5.8002
miR-6806-5p	6.1034
miR-6807-3p	6.1029
miR-6807-5p	6.0375
miR-6808-5p	6.7305
miR-6809-3p	6.4769
miR-6809-5p	7.8405
miR-6810-3p	10.6316
miR-6810-5p	5.5658
miR-6811-3p	6.27
miR-6811-5p	6.1067
miR-6812-5p	7.5718
miR-6813-3p	7.2025
miR-6813-5p	5.7441
miR-6814-3p	5.7251
miR-6814-5p	5.8771
miR-6815-3p	5.5606
miR-6815-5p	5.8306
miR-6816-3p	6.2934
miR-6817-3p	5.8158
miR-6817-5p	5.7343
miR-6818-3p	6.0514
miR-6818-5p	5.8394
miR-6819-3p	9.0695
miR-6819-5p	7.2057
miR-6820-3p	5.7857
miR-6821-3p	6.5611
miR-6821-5p	11.8434
miR-6822-3p	5.635
miR-6822-5p	5.9573
miR-6823-3p	5.9708
miR-6823-5p	6.162
miR-6824-5p	7.0543
miR-6825-3p	8.1014
miR-6825-5p	8.1206
miR-6826-5p	6.0856
miR-6827-3p	6.141
miR-6827-5p	5.9213
miR-6828-3p	5.3149
miR-6828-5p	5.6522
miR-6829-5p	6.462
miR-6830-3p	5.4381
miR-6830-5p	5.7289
miR-6831-3p	5.7842
miR-6831-5p	6.0355
miR-6832-3p	5.9613
miR-6832-5p	5.9603
miR-6833-3p	5.8136
miR-6833-5p	6.2816
miR-6834-3p	5.9112
miR-6834-5p	5.8519
miR-6835-3p	5.6742
miR-6835-5p	5.5367
miR-6836-5p	6.9956
miR-6837-3p	5.7889
miR-6837-5p	6.0956
miR-6838-3p	6.0394
miR-6839-5p	5.736
miR-6840-3p	5.4932
miR-6840-5p	5.216
miR-6841-3p	6.0183
miR-6842-3p	5.9725
miR-6842-5p	4.9951
miR-6843-3p	5.7423
miR-6844	5.5973
miR-6845-5p	10.7377
miR-6846-3p	7.0381
miR-6846-5p	5.7724
miR-6847-3p	5.5275
miR-6847-5p	5.7669
miR-6848-3p	5.5508
miR-6848-5p	5.559
miR-6849-3p	6.17
miR-6849-5p	6.0626
miR-6851-3p	6.263
miR-6851-5p	6.3103
miR-6852-3p	8.6331
miR-6852-5p	6.912
miR-6853-3p	5.6535
miR-6853-5p	5.6664
miR-6854-3p	5.9307
miR-6854-5p	5.9098
miR-6855-3p	5.0777
miR-6855-5p	5.5741
miR-6856-3p	5.8035
miR-6856-5p	6.2989
miR-6857-3p	5.6476
miR-6857-5p	5.7577
miR-6859-3p	5.3535
miR-6859-5p	6.205
miR-6861-3p	6.1086
miR-6862-3p	6.5796
miR-6862-5p	6.1198
miR-6863	6.0307
miR-6864-3p	6.2904
miR-6864-5p	5.8721
miR-6865-5p	6.994
miR-6866-3p	5.6416
miR-6867-3p	6.0908
miR-6867-5p	5.7863
miR-6868-3p	5.8981
miR-6868-5p	5.6064
miR-6869-5p	7.4293
miR-6870-3p	13.1131
miR-6870-5p	11.0317
miR-6871-5p	5.9828
miR-6872-3p	6.7484
miR-6872-5p	6.119
miR-6873-3p	7.7706
miR-6873-5p	6.3053
miR-6874-3p	6.061
miR-6874-5p	5.6349
miR-6875-5p	10.4861
miR-6876-3p	5.6509
miR-6877-3p	6.8084
miR-6877-5p	8.254
miR-6878-5p	5.7376
miR-6880-5p	8.9377
miR-6881-3p	6.0894
miR-6881-5p	8.2749
miR-6882-3p	5.8979
miR-6882-5p	5.9173
miR-6883-3p	5.7178
miR-6883-5p	5.8121
miR-6884-3p	6.7821
miR-6884-5p	6.134
miR-6885-3p	6.0326
miR-6885-5p	6.522
miR-6886-3p	6.2588
miR-6886-5p	6.2008
miR-6887-3p	7.983
miR-6887-5p	10.01
miR-6888-3p	6.1481
miR-6888-5p	6.3257
miR-6889-3p	5.8715
miR-6889-5p	5.6644
miR-6890-3p	6.3864
miR-6890-5p	6.2153
miR-6891-3p	7.709
miR-6892-3p	12.0642
miR-6892-5p	6.0694
miR-6893-3p	6.1078
miR-6893-5p	6.0189
miR-6894-5p	8.4932
miR-6895-3p	5.7819
miR-6895-5p	6.0645
miR-708-5p	5.9909
miR-7106-3p	6.3262
miR-7106-5p	8.7702
miR-7107-3p	5.5041
miR-7107-5p	13.3011
miR-7108-5p	8.2997
miR-7109-3p	6.1641
miR-7109-5p	7.8128
miR-711	6.5573
miR-7111-3p	6.0096
miR-7111-5p	14.2483
miR-7113-5p	6.3478
miR-7114-3p	11.3476
miR-7114-5p	6.2241
miR-7150	11.8138
miR-7151-3p	5.7468
miR-7151-5p	5.9602
miR-7152-3p	5.7362
miR-7152-5p	5.6355
miR-7153-3p	5.7289
miR-7153-5p	5.9195
miR-7154-3p	6.4098
miR-7154-5p	5.8599
miR-7155-5p	5.3892
miR-7156-3p	6.0223
miR-7156-5p	5.8344
miR-7157-3p	5.9616
miR-7157-5p	5.534
miR-7158-3p	5.7631
miR-7159-3p	5.912
miR-7159-5p	5.7228
miR-7160-3p	5.7124
miR-7160-5p	5.7451
miR-7161-3p	5.6833
miR-7161-5p	6.0474
miR-7162-3p	5.9427
miR-7162-5p	5.6901
miR-744-3p	5.6193
miR-7515	6.0589
miR-758-3p	5.8274
miR-758-5p	5.5921
miR-759	6.0356
miR-761	5.8979
miR-764	9.4946
miR-765	9.0691
miR-766-5p	6.1227
miR-767-3p	5.7112
miR-767-5p	5.7757
miR-769-3p	5.0926
miR-769-5p	6.2107
miR-7702	5.322
miR-7703	6.0673
miR-7705	6.496
miR-7706	5.5171
miR-7843-3p	5.4379
miR-7843-5p	5.4917
miR-7844-5p	5.8224
miR-7845-5p	8.2106
miR-7846-3p	6.7048
miR-7848-3p	5.7458
miR-7850-5p	5.8135
miR-7851-3p	8.9787
miR-7852-3p	5.9714
miR-7853-5p	6.0097
miR-7854-3p	5.5626
miR-7856-5p	5.9363
miR-7973	5.74
miR-7974	5.598
miR-7976	5.7366
miR-7978	6.2111
miR-802	6.3509
miR-8052	6.33
miR-8053	5.0154
miR-8054	6.0322
miR-8055	5.87
miR-8056	5.663
miR-8057	5.4052
miR-8059	5.5243
miR-8060	5.8691
miR-8061	5.9922
miR-8062	5.6473
miR-8063	5.8449
miR-8065	5.9475
miR-8067	5.8517
miR-8068	6.1531
miR-8069	8.3905
miR-8070	5.6921
miR-8071	6.9757
miR-8074	5.9615
miR-8076	5.8567
miR-8077	4.6607
miR-8078	7.9792
miR-8079	5.7705
miR-8080	5.7351
miR-8081	5.7895
miR-8082	5.7334
miR-8083	5.5685
miR-8084	6.0387
miR-8085	7.125
miR-8086	5.9219
miR-8087	5.4523
miR-8088	5.8365
miR-8089	6.4411
miR-873-3p	5.6711
miR-873-5p	6.1694
miR-874-5p	5.3302
miR-875-3p	5.8164
miR-875-5p	6.1106
miR-876-3p	6.1601
miR-876-5p	5.7866
miR-885-3p	6.4225
miR-888-3p	5.6509
miR-888-5p	5.9218
miR-889-3p	5.9925
miR-889-5p	5.7588
miR-890	6.1756
miR-891a-3p	6.1608
miR-891a-5p	5.8698
miR-891b	5.7153
miR-892a	5.8395
miR-892b	5.7324
miR-892c-3p	5.5608
miR-892c-5p	5.7516
miR-920	7.9677
miR-921	5.9565
miR-922	6.0459
miR-924	5.8
miR-92a-1-5p	5.9716
miR-92a-2-5p	5.2263
miR-933	6.0355
miR-934	5.253
miR-935	6.5856
miR-936	6.2293
miR-937-5p	6.435
miR-938	5.3804
miR-939-5p	6.2202
miR-9-3p	6.3058
miR-942-3p	6.2422
miR-943	5.969
miR-944	5.9251
miR-95-3p	6.1119
[truncated: 3 more rows]

## Sheet: Fig_1B
miRNA	HTG_RNA_930
let-7a-5p	10.5232
let-7b-5p	9.526
let-7c-5p	9.0229
let-7d-3p	10.3058
let-7d-5p	8.652
let-7e-5p	5.7668
let-7f-5p	9.4868
let-7g-3p	6.1645
let-7g-5p	9.4442
let-7i-5p	9.3653
miR-100-5p	6.0596
miR-101-3p	8.7406
miR-103a-3p	9.8168
miR-106b-5p	8.4327
miR-107	9.6223
miR-10a-5p	6.2911
miR-10b-5p	6.8844
miR-1180-3p	3.9329
miR-1183
miR-1207-5p	10.3388
miR-1224-5p	9.2411
miR-1225-3p	7.3017
miR-122-5p	7.9492
miR-1226-3p	3.6918
miR-1227-3p	5.2449
miR-1228-3p	6.7275
miR-1229-3p	6.0465
miR-1231	6.7714
miR-1233-3p	5.9785
miR-1237-3p	5.3444
miR-1238-3p	4.55
miR-124-3p	5.9969
miR-1247-5p	5.9112
miR-1253
miR-125a-5p	8.7068
miR-125b-5p	7.533
miR-126-3p	11.3561
miR-126-5p	9.4007
miR-1273e	9.4594
miR-127-3p	5.5285
miR-1275	8.0512
miR-1283
miR-128-3p	8.1856
miR-1285-5p	8.3026
miR-1287-5p	6.1369
miR-1290	13.2118
miR-1291	6.3366
miR-1295b-3p
miR-129-5p	5.1369
miR-1296-5p
miR-1301-3p	5.0393
miR-1303
miR-1304-3p	5.4402
miR-1305
miR-1306-3p	3.7926
miR-1306-5p	7.6629
miR-1307-3p	6.7852
miR-130a-3p	12.8269
miR-130b-3p	10.0936
miR-1322	5.7773
miR-132-3p	5.1275
miR-134-5p	6.2198
miR-138-1-3p
miR-139-3p	4.0779
miR-139-5p	7.4516
miR-142-5p	9.322
miR-143-3p	6.9552
miR-144-3p	6.7645
miR-145-5p	9.8601
miR-146a-5p	11.0082
miR-146b-5p	6.8086
miR-1471	4.4731
miR-148a-3p	9.4888
miR-148b-3p	9.1389
miR-149-3p	11.646
miR-150-5p	11.6521
miR-151a-3p	8.7563
miR-152-3p	6.8517
miR-1537-3p	5.2635
miR-1539	5.5158
miR-154-5p	5.1221
miR-155-5p	4.1859
miR-1587	4.3274
miR-15a-5p	11.7217
miR-15b-3p	4.2578
miR-15b-5p	10.4414
miR-16-5p	13.413
miR-17-5p	9.2388
miR-181a-5p	9.2191
miR-181b-5p	6.1067
miR-181c-5p	6.9989
miR-185-5p	8.9551
miR-186-5p	8.4653
miR-188-5p	4.6577
miR-18a-3p	4.7448
miR-18a-5p	6.0149
miR-1909-5p	6.2455
miR-1910-3p	6.3446
miR-1913	6.4291
miR-191-3p
miR-1914-3p	8.8622
miR-1914-5p	5.8681
miR-1915-5p	4.1461
miR-191-5p	10.7325
miR-192-5p	5.5598
miR-193a-5p	8.4613
miR-193b-3p	5.8391
miR-193b-5p	3.4601
miR-194-5p	6.0386
miR-195-3p
miR-195-5p	5.3223
miR-197-3p	9.795
miR-1976	5.9323
miR-199a-3p	9.7163
miR-199a-5p	8.3041
miR-199b-5p	4.2968
miR-19a-3p	9.6127
miR-19b-3p	11.3269
miR-200a-5p	4.2333
miR-204-3p	7.2694
miR-205-5p	6.841
miR-20a-5p	8.7243
miR-20b-5p	8.0807
miR-2110	4.7752
miR-2113
miR-21-5p	11.873
miR-221-3p	11.3746
miR-222-3p	9.8095
miR-223-3p	13.9319
miR-223-5p	6.3726
miR-22-3p	13.484
miR-224-5p	6.1131
miR-22-5p	6.7602
miR-2276-3p	3.8354
miR-2278
miR-2392	5.7525
miR-23a-3p	13.0062
miR-23a-5p	5.3813
miR-23b-3p	11.8492
miR-24-3p	11.7369
miR-2467-3p	6.3291
miR-25-3p	11.0206
miR-26a-5p	11.1422
miR-26b-5p	9.2489
miR-27a-3p	12.1311
miR-27b-3p	9.2495
miR-28-5p	5.6936
miR-2861	15.7934
miR-29a-3p	9.845
miR-29b-1-5p
miR-29b-3p	7.4617
miR-29c-3p	8.9966
miR-301a-3p	6.233
miR-30a-3p	4.3623
miR-30a-5p	9.4416
miR-30b-5p	8.9919
miR-30c-5p	9.8028
miR-30d-5p	11.2073
miR-30e-3p	6.4677
miR-30e-5p	9.5346
miR-3127-3p	4.8384
miR-3131	4.654
miR-3141	12.1598
miR-3147	6.6704
miR-3154	6.5204
miR-3159
miR-3176	2.9617
miR-3180-3p	8.418
miR-3184-3p	15.5343
miR-3185	5.6083
miR-3187-3p	3.3388
miR-3189-5p
miR-3191-3p	2.6855
miR-3197	16.5009
miR-3200-5p
miR-3201
miR-320a	11.6448
miR-320b	11.5286
miR-320c	11.283
miR-320d	10.7983
miR-320e	10.0409
miR-323a-3p	5.1789
miR-323a-5p
miR-323b-3p	6.2623
miR-324-3p	8.4177
miR-324-5p	5.6611
miR-326	9.6994
miR-328-3p	10.2531
miR-329-3p	4.6028
miR-330-3p	5.0112
miR-331-3p	7.6199
miR-335-3p	3.8767
miR-335-5p	9.2392
miR-338-3p	6.4953
miR-339-3p	7.0886
miR-339-5p	7.7658
miR-33a-5p	5.5789
miR-33b-3p	4.874
miR-340-5p	5.4325
miR-342-3p	9.7836
miR-342-5p	4.403
miR-345-5p	8.1462
miR-346
miR-34a-5p	5.0227
miR-34c-3p	2.584
miR-3605-3p
miR-3613-3p	5.997
miR-3614-5p	2.586
miR-361-5p	9.2353
miR-3619-3p
miR-3619-5p	5.4379
miR-362-3p	5.4017
miR-363-3p	7.1119
miR-3646
miR-3652	6.9466
miR-3653	3.0565
miR-365a-3p	5.365
miR-3663-5p	5.7694
miR-3687	7.7583
miR-369-3p
miR-370-3p	4.6356
miR-371b-5p	3.0235
miR-373-5p
miR-374b-5p	6.734
miR-375	4.3955
miR-376c-3p	7.3354
miR-378a-3p	5.3921
miR-378b	2.5238
miR-378d	3.4233
miR-378f	4.7269
miR-378g	5.2685
miR-380-5p
miR-381-3p	4.7127
miR-382-5p	6.2483
miR-3907	5.3349
miR-3909	2.7781
miR-3928-3p	3.2353
miR-3940-5p	9.9721
miR-409-3p	6.1348
miR-410-3p	5.9784
miR-421	5.0488
miR-422a	4.797
miR-424-3p	5.6741
miR-424-5p	7.0024
miR-4253	6.9997
miR-425-3p	7.2891
miR-425-5p	10.5118
miR-4259	8.1932
miR-4263
miR-4274	6.3522
miR-4279	6.3283
miR-4291	5.6665
miR-4296	4.6996
miR-4301
miR-4302
miR-4306	10.0357
miR-431-5p	4.9754
miR-432-3p
miR-4419a	5.8893
miR-4429	10.7657
miR-4436a	6.3262
miR-4446-3p	4.7833
miR-4449	8.3375
miR-4459	10.7554
miR-4481	7.2275
miR-4505	8.6892
miR-4506
miR-4507	7.61
miR-450b-5p
miR-4513	6.6946
miR-4519	5.973
miR-451a	15.2187
miR-4530	7.2254
miR-4535	4.9207
miR-4538
miR-4539	7.8244
miR-454-3p	5.4053
miR-4640-3p	5.3611
miR-4646-5p	4.9058
miR-4649-5p	2.8063
miR-4655-5p	7.7479
miR-4658
miR-4668-5p	3.0675
miR-4688	8.9531
miR-4690-3p	5.3394
miR-4690-5p	8.5481
miR-4691-5p
miR-4695-5p	8.2855
miR-4697-3p
miR-4701-3p
miR-4706	6.3333
miR-4713-3p	6.4975
miR-4713-5p	4.0156
miR-4725-5p	3.9443
miR-4726-3p	4.9481
miR-4726-5p	6.1176
miR-4728-3p	6.0258
miR-4728-5p	8.2725
miR-4731-3p
miR-4732-5p	3.7551
miR-4734	8.436
miR-4736	6.5669
miR-4738-3p
miR-4747-3p
miR-4747-5p
miR-4756-5p
miR-4769-3p	6.8134
miR-4783-3p	5.2168
miR-484	12.4893
miR-485-3p	5.8186
miR-486-5p	14.8816
miR-487b-3p	4.5613
miR-489-3p
miR-494-3p	8.1545
miR-495-3p	5.4142
miR-5006-5p	4.7683
miR-501-3p	5.4191
miR-502-3p	5.5525
miR-503-5p	3.6547
miR-505-3p	5.8403
miR-5093	5.1028
miR-5190	4.0403
miR-5196-3p
miR-532-3p	7.7824
miR-532-5p	5.2686
miR-542-3p
miR-542-5p	3.3886
miR-543	4.7748
miR-548ax	2.5082
miR-548d-5p	4.7525
miR-550a-3-5p	3.8954
miR-557
miR-5585-3p	11.0981
miR-5585-5p
miR-564	4.3782
miR-572	7.6826
miR-574-3p	7.4292
miR-584-5p	8.4863
miR-590-5p	6.8624
miR-591
miR-595
miR-615-3p
miR-616-3p
miR-623
miR-629-5p	7.5306
miR-631	4.2144
miR-637
miR-645
miR-646
miR-652-3p	9.6754
miR-660-5p	8.1877
miR-661
miR-662	6.1655
miR-664a-3p	6.0492
miR-664b-3p
miR-671-3p	4.4129
miR-675-3p	3.866
miR-7-1-3p	5.0281
miR-7-2-3p
miR-744-5p	6.3485
miR-7-5p	4.1831
miR-760	5.3558
miR-766-3p	8.1931
miR-770-5p
miR-874-3p	7.3963
miR-877-3p	6.2964
miR-877-5p	6.0817
miR-885-5p	4.9445
miR-887-3p	2.9925
miR-92a-3p	13.9874
miR-92b-3p	11.4343
miR-92b-5p	6.2381
miR-93-3p	5.8092
miR-93-5p	9.7528
miR-937-3p	3.3928
miR-941	5.2438
miR-99a-5p	6.5033
miR-99b-3p	3.9467
miR-99b-5p	7.754
let-7a-2-3p
let-7a-3p
let-7c-3p
let-7e-3p	3.8893
let-7f-1-3p	4.1237
let-7f-2-3p
miR-1	3.5111
miR-101-5p	4.5009
miR-103a-2-5p	5.7448
miR-105-3p
miR-106a-3p	4.6663
miR-106a-5p	6.767
miR-106b-3p	5.8278
miR-10a-3p	3.9247
miR-10b-3p
miR-1178-3p
miR-1178-5p
miR-1179
miR-1180-5p	3.5827
miR-1182	2.5044
miR-1184
miR-1185-1-3p
miR-1185-2-3p
miR-1185-5p
miR-1193
miR-1197
miR-1199-3p	4.7309
miR-1200	2.942
miR-1202	7.5092
miR-1204
miR-1205
miR-1207-3p	3.7597
miR-1208
miR-1225-5p	7.3464
miR-1229-5p	6.9141
miR-1234-3p	7.0984
miR-1236-3p
miR-1236-5p	5.6251
miR-1237-5p	12.1498
miR-1238-5p
miR-1243
miR-1244	3.3712
miR-1245b-3p
miR-124-5p
miR-1247-3p	4.1654
miR-1249	8.1677
miR-1250-3p
miR-1250-5p	4.8468
miR-1251-3p
miR-1252-3p
miR-1252-5p
miR-1254	7.6016
miR-1255b-2-3p	4.4041
miR-1256
miR-1257
miR-1258
miR-125a-3p	2.9101
miR-125b-1-3p
miR-125b-2-3p	4.5481
miR-1261
miR-1262
miR-1263
miR-1264
miR-1265
miR-1267
miR-1269a	3.3884
miR-1269b	3.0177
miR-1270
miR-1271-5p	2.8113
miR-1272
miR-1273a	3.4649
miR-1273c	6.8461
miR-1273d	12.463
miR-1273g-5p	7.5208
miR-1273h-5p	11.788
miR-127-5p
miR-1276
miR-1277-5p
miR-1278
miR-1279
miR-128-1-5p	4.6656
miR-1287-3p	2.2837
miR-1288-3p	3.4003
miR-1289	2.6147
miR-129-1-3p	3.7236
miR-129-2-3p	4.3893
miR-1292-5p
miR-1293
miR-1294
miR-1296-3p	4.5266
miR-1297
miR-1298-3p
miR-1298-5p
miR-1299
miR-1301-5p	5.0488
miR-1302
miR-1304-5p	3.5379
miR-1307-5p	8.2566
miR-130a-5p
miR-130b-5p	5.1514
miR-1321
miR-1323
miR-1324
miR-132-5p
miR-133a-3p	4.9742
miR-133a-5p	5.0542
miR-133b	4.1835
miR-1343-5p	7.8214
miR-134-3p
miR-135a-3p
miR-135a-5p
miR-135b-3p
miR-136-3p	4.0944
miR-136-5p	4.1713
miR-137
miR-138-2-3p
miR-138-5p	3.1418
miR-140-5p	6.0393
miR-141-3p	4.7313
miR-141-5p
miR-143-5p	5.2494
miR-144-5p	6.2272
miR-145-3p	4.6644
miR-1468-3p
miR-1468-5p
miR-146a-3p
miR-146b-3p
miR-147a
miR-147b
miR-149-5p
miR-150-3p	5.0303
miR-153-3p
miR-153-5p
miR-1537-5p
miR-1538	5.7881
miR-154-3p
miR-155-3p
miR-15a-3p	3.8975
miR-16-1-3p	2.801
miR-17-3p	4.6529
miR-181a-2-3p
miR-181a-3p	3.5792
miR-181b-3p	2.9064
miR-181c-3p	3.2644
miR-181d-3p
miR-181d-5p	4.748
miR-182-3p
miR-182-5p	3.9407
miR-183-3p
miR-183-5p
miR-184	5.9802
miR-185-3p	3.8656
miR-186-3p	4.7608
miR-187-3p	7.5967
miR-187-5p	6.9195
miR-188-3p	3.9068
miR-18b-3p
miR-18b-5p	4.342
miR-1908-5p	9.515
miR-1909-3p	5.0318
miR-190a-3p
miR-190a-5p
miR-190b
miR-1910-5p	4.6024
miR-1911-3p
miR-1912
miR-1915-3p	13.3346
miR-192-3p	4.3436
miR-193a-3p	6.4634
miR-194-3p
miR-196a-3p	3.5188
miR-196a-5p
miR-196b-3p	4.4339
miR-196b-5p	2.7857
miR-197-5p	11.3759
miR-198	4.1698
miR-19a-5p	4.5224
miR-19b-1-5p	4.0788
miR-19b-2-5p
miR-200a-3p
miR-200b-3p	3.3439
miR-200b-5p
miR-200c-3p	3.6426
miR-200c-5p	3.4033
miR-202-3p
miR-202-5p
miR-203b-3p
miR-203b-5p
miR-204-5p	4.5215
miR-2052
miR-2053
miR-205-3p
miR-2054
miR-206
miR-208a-3p
miR-208a-5p
miR-208b-3p
miR-208b-5p	3.0584
miR-20a-3p
miR-20b-3p
miR-210-3p	7.455
miR-210-5p	7.4974
miR-211-3p	7.9622
miR-2114-3p
miR-2114-5p
miR-2115-3p	6.2154
miR-2115-5p	6.1614
miR-211-5p
miR-2116-3p	5.2923
miR-2116-5p	4.2973
miR-2117
miR-212-3p	7.2105
miR-212-5p
miR-21-3p	5.9767
miR-214-5p
miR-215-3p
miR-215-5p	2.9024
miR-216a-3p
miR-216a-5p
miR-216b-5p
miR-217	5.494
miR-218-1-3p
miR-218-2-3p
miR-218-5p
miR-219a-1-3p
miR-219a-2-3p
miR-219b-3p
miR-221-5p
miR-222-5p	3.3568
miR-2276-5p	3.5997
miR-2355-3p
miR-2355-5p	5.0281
miR-23b-5p
miR-23c	4.2706
miR-24-2-5p	3.9044
miR-2467-5p
miR-25-5p
miR-2681-3p
miR-2681-5p
miR-2682-3p	4.0684
miR-2682-5p	3.2461
miR-26a-1-3p
miR-26a-2-3p
miR-26b-3p	4.7463
miR-27a-5p	5.7066
miR-27b-5p
miR-2909
miR-296-3p	7.5544
miR-296-5p	4.906
miR-297
miR-298
miR-299-3p
miR-299-5p	3.635
miR-29a-5p
miR-29b-2-5p	4.0802
miR-29c-5p	3.366
miR-300
miR-301a-5p
miR-301b
miR-302a-3p
miR-302a-5p
miR-302b-3p
miR-302b-5p
miR-302c-3p
miR-302c-5p
miR-302d-3p
miR-302d-5p
miR-302e
miR-302f
miR-3064-3p
miR-3064-5p
miR-30b-3p	2.7895
miR-30c-1-3p
miR-30c-2-3p
miR-30d-3p	3.1031
miR-3115
miR-3116
miR-3117-5p
miR-3118
miR-3121-5p
miR-3122
miR-3123
miR-3124-3p	5.3591
miR-3124-5p
miR-3125	3.1793
miR-3126-3p
miR-3126-5p
miR-3127-5p
miR-3128
miR-3129-3p
miR-3130-3p	4.1602
miR-3132	4.0532
miR-3133
miR-3134
miR-3135a	7.7999
miR-3136-5p
miR-3137
miR-3138	3.5063
miR-3140-3p	5.8193
miR-3140-5p	6.8441
miR-3142
miR-3143
miR-3144-3p
miR-3144-5p
miR-3145-3p
miR-3145-5p
miR-3146
miR-3148
miR-3149
miR-3150b-5p	3.8501
miR-3152-3p	4.76
miR-3152-5p	4.5178
miR-3153	3.988
miR-3155a	3.6077
miR-3155b	5.3756
miR-3156-5p
miR-3157-3p	5.0779
miR-3157-5p	5.1378
miR-3158-5p	5.3159
miR-31-5p	4.6368
miR-3161
miR-3162-5p	4.4022
miR-3163
miR-3165
miR-3166
miR-3167
miR-3169
miR-3170	3.6972
miR-3171
miR-3174
miR-3175	7.6225
miR-3177-3p	3.7476
miR-3177-5p
miR-3179
miR-3180	7.8061
miR-3182
miR-3186-3p
miR-3186-5p	2.946
miR-3187-5p	4.4207
miR-3188
miR-3189-3p
miR-3191-5p
miR-3192-3p	4.412
miR-3192-5p
miR-3193
miR-3198	3.6818
miR-3199
miR-3202
miR-323b-5p
miR-32-3p
miR-325
miR-32-5p	3.9605
miR-329-5p
miR-330-5p
miR-331-5p	3.689
miR-337-3p	3.7972
miR-337-5p	5.8336
miR-33a-3p	4.5157
miR-33b-5p	6.4542
miR-340-3p	4.2295
miR-345-3p
miR-34a-3p	3.2675
miR-34b-3p	8.394
miR-34b-5p
miR-34c-5p	6.1688
miR-3605-5p
miR-3606-5p
miR-3607-3p
miR-3607-5p	3.2582
miR-3609	5.4789
miR-3611
miR-3612
miR-3613-5p	5.9368
miR-361-3p	5.4856
miR-3614-3p
miR-3616-5p
miR-3617-3p
miR-3617-5p
miR-3618
miR-3620-3p	5.7807
miR-362-5p	2.8285
miR-363-5p
miR-3648	9.3974
miR-3649
miR-3650
miR-3654
miR-3655
miR-3657
miR-3658
miR-3659
miR-365a-5p
miR-365b-5p	5.4924
miR-3660
miR-3661
miR-3662
miR-3664-5p
miR-3666
miR-3667-3p	5.5361
miR-3667-5p	5.8835
miR-3668
miR-3670
miR-367-3p
miR-3674	2.7328
miR-3675-3p
miR-367-5p
miR-3677-5p	5.9112
miR-3678-3p
miR-3679-3p
miR-3679-5p	4.6901
miR-3680-3p
miR-3680-5p
miR-3682-3p
miR-3682-5p
miR-3684
miR-3685
miR-3686
miR-3688-5p
miR-3689a-3p	4.4936
miR-3689a-5p
miR-3689b-3p	4.5705
miR-3689d	4.8685
miR-3689f
miR-3690
miR-3691-3p
miR-3691-5p
miR-3692-3p
miR-3692-5p
miR-369-5p	3.1309
miR-370-5p
miR-3713
miR-3714
miR-371b-3p
miR-372-3p	3.3235
miR-372-5p
miR-373-3p
miR-374a-3p
miR-374b-3p	6.3241
miR-374c-5p	5.3253
miR-376a-2-5p
miR-376a-3p	6.3132
miR-376a-5p
miR-376b-3p
miR-376b-5p	4.288
miR-376c-5p	3.4305
miR-377-3p	6.4864
miR-377-5p
miR-378c
miR-378e	4.1899
miR-378h
miR-378i	6.0852
miR-379-3p
miR-379-5p
miR-380-3p
miR-381-5p
miR-382-3p
miR-383-3p
miR-383-5p
miR-384
miR-3908
miR-3910
miR-3912-3p	6.0324
miR-3912-5p	5.7239
miR-3913-5p
miR-3914
miR-3915
miR-3916
miR-3917	4.6371
miR-3919
miR-3920
miR-3921
miR-3922-3p	3.3345
miR-3922-5p	5.2215
miR-3923
miR-3924
miR-3925-5p
miR-3926	3.4431
miR-3927-5p
miR-3928-5p	3.5736
miR-3929	5.4033
miR-3934-3p
miR-3934-5p	3.8731
miR-3935
miR-3936
miR-3937	10.4457
miR-3939
miR-3941
miR-3942-5p
miR-3943	5.8972
miR-3944-5p	3.5553
miR-3945
miR-3973
miR-3974
miR-3975
miR-3978
miR-409-5p
miR-410-5p
miR-411-3p
miR-411-5p
miR-412-3p
miR-412-5p
miR-4251
miR-4252	4.6487
miR-4255
miR-4256
miR-4257	5.9599
miR-4261	4.4144
miR-4262
miR-4264
miR-4265	4.037
miR-4266
miR-4267
miR-4268
miR-4269	4.5853
miR-4270	7.5419
miR-4271	13.4621
miR-4272
miR-4273
miR-4275
miR-4276
miR-4277
miR-4278
miR-4280
miR-4282
miR-4283
miR-4287
miR-4289
miR-429
miR-4290	4.5672
miR-4292	5.3253
miR-4293
miR-4294	5.4167
miR-4295
miR-4297	3.317
miR-4299	4.9289
miR-4300
miR-4303
miR-4304	4.4977
miR-4305	2.6137
miR-4307
miR-4308
miR-4309	6.0191
miR-4310
miR-4311	2.0351
miR-4312
miR-431-3p
miR-4314
miR-4315
miR-4317
miR-4318
miR-4319	4.7102
miR-4320
miR-4322	5.3358
miR-4324	5.2732
miR-4325
miR-432-5p	5.0517
miR-4326	3.2046
miR-4327	4.3445
miR-4328
miR-4329	4.5466
miR-4330	4.4176
miR-433-3p	5.3469
miR-433-5p
miR-4417	8.3067
miR-4419b	5.0097
miR-4420
miR-4421
miR-4422
miR-4423-3p
miR-4423-5p
miR-4424
miR-4425
miR-4426
miR-4427
miR-4428	4.4749
miR-4430	9.0287
miR-4431
miR-4432
miR-4433b-5p	10.8283
miR-4434
miR-4435
miR-4436b-3p	5.0915
miR-4437
miR-4438
miR-4439
miR-4440	3.5083
miR-4441
miR-4442	7.6769
miR-4444
miR-4446-5p
miR-4447	5.0941
miR-4450
miR-4451
miR-4452
miR-4453
miR-4455
miR-4457
miR-4458
miR-4460
miR-4461	6.2246
miR-4462	4.0787
miR-4463	10.1257
miR-4464
miR-4465
miR-4467	2.6418
miR-4468
miR-4471
miR-4472
miR-4473
miR-4474-3p
miR-4476
miR-4477a
miR-4477b
miR-4478	10.1801
miR-448
miR-4480
miR-4483
miR-4484	6.6791
miR-4486	8.9119
miR-4487	4.7822
miR-4489	4.1382
miR-4490
miR-4491
miR-4494
miR-4495
miR-4496	5.4456
miR-4498	4.629
miR-4499	5.05
miR-449a
miR-449b-3p	4.3471
miR-449b-5p
miR-449c-3p
miR-449c-5p
miR-4500
miR-4501
miR-4502	4.8356
miR-4503
miR-450a-2-3p
miR-450a-5p
miR-450b-3p
miR-4510
miR-4511
miR-4512	5.3422
miR-4514	3.2051
miR-4515	5.6585
miR-4517
miR-4518
miR-451b
miR-4520a-5p
miR-4521
miR-4522
miR-452-3p
miR-4524a-5p
miR-4524b-5p
miR-452-5p	3.5722
miR-4527
miR-4528
miR-4531
miR-4533	3.459
miR-4534	10.0306
miR-4537	5.2427
miR-4540
miR-454-5p
miR-455-3p
miR-455-5p
miR-4632-3p	4.5932
miR-4632-5p	11.4079
miR-4636
miR-4637
miR-4638-5p
miR-4639-3p
miR-4639-5p
miR-4641
miR-4642
miR-4644	5.9355
miR-4645-3p
miR-4646-3p	4.4474
miR-4647
miR-4648
miR-4649-3p	4.2841
miR-4650-3p
miR-4652-3p
miR-4652-5p
miR-4653-3p
miR-4653-5p
miR-4654	3.506
miR-4655-3p	7.5928
miR-4656	5.7371
miR-4657
miR-4659b-5p
miR-466
miR-4660
miR-4661-5p
miR-4662a-3p
miR-4663
miR-4664-3p	6.6036
miR-4664-5p
miR-4665-5p	6.8579
miR-4666a-5p
miR-4666b
miR-4667-3p	4.5755
miR-4667-5p	4.9619
miR-4668-3p
miR-4669	4.7359
miR-4670-5p
miR-4671-3p
miR-4671-5p
miR-4672
miR-4673
miR-4675	2.3215
miR-4676-3p	5.1323
miR-4677-3p
miR-4677-5p
miR-4678
miR-4679
miR-4680-3p
miR-4680-5p
miR-4681	2.796
miR-4682
miR-4683
miR-4684-3p	3.562
miR-4684-5p	2.972
miR-4685-3p	4.0691
miR-4685-5p	3.8932
miR-4686
miR-4687-3p	6.2218
miR-4689	5.3916
miR-4691-3p
miR-4692
miR-4693-3p
miR-4693-5p
miR-4694-5p
miR-4695-3p
miR-4696
miR-4697-5p	9.2583
miR-4698
miR-4699-3p	3.6308
miR-4699-5p	4.8149
miR-4700-5p	5.439
miR-4701-5p	3.1744
miR-4703-5p
miR-4704-3p
miR-4704-5p
miR-4707-3p	6.5193
miR-4707-5p	5.1714
miR-4709-3p
miR-4709-5p
miR-4711-3p
miR-4712-5p
miR-4714-5p
miR-4718
miR-4719
miR-4720-3p
miR-4721	5.4986
miR-4722-3p	5.3756
miR-4722-5p	5.6023
miR-4723-3p	5.429
miR-4723-5p
miR-4724-3p
miR-4725-3p	4.9174
miR-4727-3p
miR-4727-5p	5.7248
miR-4729
miR-4730
miR-4731-5p	3.7519
miR-4732-3p	4.6706
miR-4733-3p
miR-4735-5p
miR-4737
miR-4738-5p
miR-4742-3p
miR-4742-5p
miR-4743-3p
miR-4743-5p	4.5974
miR-4744
miR-4745-3p	7.969
miR-4746-5p	6.4123
miR-4748
miR-4750-5p	5.7689
miR-4751
miR-4753-3p	4.0115
miR-4753-5p	5.493
miR-4758-5p	8.2234
miR-4759
miR-4760-3p
miR-4760-5p
miR-4761-3p
miR-4761-5p
miR-4762-5p
miR-4763-3p	9.2647
miR-4764-3p
miR-4764-5p
miR-4765
miR-4766-5p
miR-4769-5p	4.7262
miR-4770
miR-4771
miR-4772-5p
miR-4773	3.3169
miR-4774-3p
miR-4774-5p
miR-4775
miR-4777-3p
miR-4777-5p
miR-4778-3p
miR-4779	3.0401
miR-4780
miR-4781-3p
miR-4781-5p	3.1572
miR-4782-5p
miR-4784
miR-4786-3p
miR-4786-5p
miR-4788
miR-4789-3p
miR-4789-5p
miR-4790-3p	5.6933
miR-4790-5p	4.6077
miR-4791
miR-4793-3p
miR-4793-5p	6.6719
miR-4794
miR-4795-3p	5.5425
miR-4795-5p	5.6766
miR-4796-5p
miR-4798-3p	3.1457
miR-4798-5p	4.7538
miR-4799-5p
miR-4800-3p	5.5272
miR-4800-5p	7.1345
miR-4801
miR-4803
miR-485-5p
miR-487a-3p
miR-487a-5p
miR-488-3p
miR-488-5p
miR-489-5p
miR-490-5p
miR-491-3p
miR-491-5p	3.0343
miR-492
miR-493-3p
miR-493-5p
miR-494-5p
miR-495-5p
miR-496
miR-497-3p	6.9175
miR-498
miR-4999-5p
miR-499b-3p
miR-5000-5p
miR-5001-3p	2.8394
miR-5001-5p	7.8741
miR-5002-3p
miR-5002-5p
miR-5003-3p
miR-5003-5p
miR-5004-3p
miR-5004-5p
miR-5006-3p
miR-5007-3p
miR-5007-5p
miR-5008-5p
miR-5009-3p
miR-5009-5p
miR-500a-3p	3.416
miR-500a-5p	3.2758
miR-500b-3p	5.1025
miR-500b-5p	4.642
miR-5010-3p
miR-5010-5p
miR-5011-5p
miR-501-5p	3.2626
miR-502-5p	4.9078
miR-504-3p	9.1196
miR-504-5p
miR-5047
miR-505-5p	3.3402
miR-506-3p
miR-506-5p
miR-507
miR-508-5p
miR-5087
miR-5088-3p	3.6292
miR-5088-5p	5.5778
miR-5089-3p
miR-5090	4.0438
miR-5091
miR-509-3-5p
miR-509-3p
miR-509-5p
miR-510-3p
miR-510-5p
miR-511-3p
miR-511-5p
miR-512-3p
miR-512-5p
miR-513a-3p
miR-513a-5p
miR-513b-3p
miR-513c-3p
miR-513c-5p
miR-514a-3p
miR-514a-5p
miR-514b-3p
miR-514b-5p
miR-515-3p
miR-515-5p
miR-516a-5p
miR-517-5p
miR-517a-3p
miR-517c-3p
miR-5186
miR-5187-3p
miR-5187-5p	3.2404
miR-5189-3p	4.1646
miR-5189-5p	3.996
miR-518b
miR-518c-3p
miR-5191
miR-5192	6.1631
miR-5193	3.5225
miR-5194	3.2857
miR-5195-3p
miR-5195-5p
miR-5196-5p	11.0719
miR-5197-3p
miR-5197-5p
miR-519a-3p
miR-519b-3p
miR-519c-3p
miR-519d-3p
miR-519e-3p
miR-519e-5p
miR-520a-5p
miR-520b
miR-520c-3p
miR-520d-3p
miR-520e
miR-520f-3p
miR-520g-5p
miR-521
miR-522-3p
miR-525-5p
miR-539-3p
miR-539-5p
miR-541-3p
miR-541-5p
miR-544a
miR-544b
miR-545-3p
miR-545-5p
miR-548ab
miR-548ad
miR-548ae	4.9658
miR-548ag
miR-548ak	6.0702
miR-548al
miR-548ao-3p
miR-548ao-5p
miR-548ar-3p	2.0447
miR-548as-3p
miR-548au-3p
miR-548av-5p
miR-548aw	5.0378
miR-548ay-3p	5.0801
miR-548ay-5p	3.984
miR-548az-5p
miR-548b-3p
miR-548b-5p
miR-548ba
miR-548e-3p
miR-548e-5p	4.8301
miR-548g-3p
miR-548h-5p
miR-548j-3p	5.1885
miR-548k
miR-548m
miR-548s	3.6174
miR-548t-5p
miR-548v
miR-548w	2.9209
miR-548x-3p
miR-548y
miR-549a
miR-550a-5p	3.7776
miR-550b-2-5p
miR-551a	5.7102
miR-551b-3p	3.5112
miR-551b-5p	2.4979
miR-552-3p
miR-552-5p
miR-554
miR-555
miR-556-3p	2.9555
miR-556-5p	5.0048
miR-5571-3p
miR-5571-5p
miR-5572	5.5578
miR-5579-5p
miR-558
miR-5580-3p
miR-5581-3p	2.5546
miR-5581-5p
miR-5582-3p
miR-5582-5p
miR-5584-3p
miR-5584-5p
miR-5586-3p
miR-5587-3p
miR-5588-5p
miR-5589-3p
miR-5589-5p	5.1279
miR-559
miR-561-3p	7.6536
miR-561-5p	7.1026
miR-563
miR-566	7.2929
miR-567
miR-5680
miR-5682
miR-5684	5.2016
miR-5685	3.5596
miR-5687
miR-5688
miR-5689
miR-569
miR-5690
miR-5691
miR-5692a
miR-5692b
miR-5692c
miR-5693
miR-5694	4.3626
miR-5695
miR-5696
miR-5697
miR-5698	2.0349
miR-5699-5p
miR-5701
miR-5702
miR-5703	5.8139
miR-5704
miR-5705
miR-5706
miR-5707
miR-571
miR-573
miR-5739	11.1054
miR-574-5p	9.0882
miR-575	3.8098
miR-576-3p
miR-576-5p
miR-577
miR-578
miR-579-3p	2.8871
miR-579-5p	2.8279
miR-580-3p
miR-580-5p
miR-581
miR-583
miR-584-3p
miR-585-3p
miR-586
miR-587
miR-588
miR-589-3p	2.9428
miR-589-5p	4.4663
miR-590-3p
miR-593-3p
miR-593-5p
miR-597-3p
miR-597-5p
miR-598-3p	3.7486
miR-598-5p
miR-600
miR-601
miR-604	3.0503
miR-605-3p	4.6538
miR-605-5p	3.7496
miR-606
miR-6069	5.4545
miR-607
miR-6071
miR-6072
miR-6073
miR-6075	4.5745
miR-6076	5.1388
miR-6078
miR-6079
miR-608
miR-6080
miR-6081	5.5791
miR-6082
miR-6083
miR-6085	11.2203
miR-6086	8.3807
miR-6088	10.0685
miR-612
miR-6124	12.7518
miR-6126	16.4441
miR-6127	8.1742
miR-6128
miR-6129
miR-613
miR-6130
miR-6131	17.9242
miR-6132	4.1971
miR-6133	5.4742
miR-6134
miR-614
miR-6165	10.4956
miR-616-5p	2.5487
miR-617
miR-618
miR-619-3p
miR-620
miR-621
miR-624-3p
miR-624-5p
miR-625-5p	4.8697
miR-626
miR-627-3p
miR-628-5p
miR-630
miR-632
miR-633
miR-634
miR-635
miR-640	6.7055
miR-641
miR-642a-5p
miR-642b-5p
miR-643
miR-644a
miR-647	3.0788
miR-648	6.2108
miR-649	4.5126
miR-6499-3p
miR-6499-5p
miR-650	5.4923
miR-6500-3p
miR-6500-5p
miR-6501-3p
miR-6501-5p	3.1575
miR-6502-3p
miR-6502-5p
miR-6503-3p	3.1289
miR-6503-5p
miR-6504-5p
miR-6505-3p
miR-6505-5p
miR-6506-3p
miR-6506-5p
miR-6507-5p
miR-6509-5p
miR-6510-3p
miR-6511a-3p	5.5261
miR-6511a-5p	5.8909
miR-6511b-3p	5.8088
miR-6513-3p
miR-6513-5p
miR-651-3p
miR-6514-3p
miR-6514-5p
miR-6515-3p	3.4563
miR-6515-5p
miR-651-5p
miR-6516-3p
miR-6516-5p
miR-652-5p
miR-653-3p
miR-654-3p	4.0522
miR-654-5p	14.0208
miR-655-3p
miR-655-5p
miR-656-3p
miR-656-5p
miR-657
miR-658	8.0368
miR-660-3p	3.5999
miR-663b	6.4882
miR-664a-5p	2.9021
miR-664b-5p	2.1678
miR-668-3p
miR-668-5p
miR-670-3p	6.2747
miR-670-5p
miR-6715b-3p	6.2414
miR-671-5p	7.3392
miR-6716-3p	6.6329
miR-6716-5p	6.3953
miR-6717-5p	6.4534
miR-6718-5p
miR-6720-3p
miR-6720-5p
miR-6721-5p	2.9783
miR-6722-3p	5.9403
miR-6722-5p	4.4985
miR-6723-5p
miR-6726-3p	5.065
miR-6726-5p	7.0871
miR-6727-5p	14.6538
miR-6728-3p	5.3743
miR-6728-5p
miR-6729-3p	7.4102
miR-6730-5p
miR-6731-3p	4.9611
miR-6731-5p
miR-6733-3p
miR-6733-5p
miR-6734-3p	3.97
miR-6734-5p	3.7895
miR-6735-3p
miR-6735-5p	4.6001
miR-6736-3p	5.0348
miR-6736-5p	4.3859
miR-6737-3p
miR-6737-5p
miR-6738-3p
miR-6738-5p	7.6897
miR-6739-3p
miR-6739-5p
miR-6740-3p
miR-6740-5p	3.7374
miR-6741-3p	3.6627
miR-6741-5p	8.1899
miR-6742-3p
miR-6742-5p	6.7164
miR-6744-3p
miR-6744-5p	3.469
miR-6745
miR-6746-5p	10.9133
miR-6747-3p	4.0729
miR-6747-5p	4.4583
miR-6748-3p	4.9413
miR-6748-5p
miR-6750-3p	4.8735
miR-6750-5p	7.0692
miR-6751-5p	3.3876
miR-6753-3p	2.8193
miR-6754-3p
miR-6754-5p	5.0731
miR-6755-3p
miR-675-5p
miR-6756-5p	10.2002
miR-6757-3p
miR-6757-5p	4.8434
miR-6758-3p
miR-6758-5p
miR-6759-3p
miR-6759-5p
miR-6760-3p	5.2715
miR-6760-5p	5.9345
miR-6761-3p
miR-6761-5p	3.8399
miR-6762-3p
miR-676-3p
miR-6764-3p
miR-6764-5p
miR-6765-5p	5.6354
miR-676-5p
miR-6766-3p
miR-6766-5p
miR-6767-3p
miR-6767-5p	3.7967
miR-6768-3p
miR-6768-5p	7.4207
miR-6769a-3p	4.4902
miR-6769a-5p	5.7844
miR-6769b-3p	6.3837
miR-6770-3p
miR-6770-5p
miR-6771-3p	5.9186
miR-6771-5p	9.3969
miR-6772-3p
miR-6772-5p	2.9512
miR-6773-3p
miR-6773-5p
miR-6774-3p
miR-6774-5p
miR-6775-3p	6.4525
miR-6775-5p	8.6806
miR-6776-3p	4.212
miR-6776-5p	8.3904
miR-6778-3p
miR-6778-5p	8.8939
miR-6779-3p
miR-6779-5p	4.5475
miR-6780a-3p
miR-6780a-5p	4.5188
miR-6780b-3p
miR-6780b-5p	10.5249
miR-6781-3p
miR-6781-5p	9.8259
miR-6782-3p
miR-6782-5p	3.9106
miR-6783-3p
miR-6783-5p
miR-6784-5p	8.0486
miR-6785-3p	6.5124
miR-6786-3p
miR-6787-3p	3.7248
miR-6787-5p	7.1539
miR-6788-3p	2.8774
miR-6789-3p	5.7952
miR-6789-5p	6.5791
miR-6790-5p
miR-6791-3p	5.1758
miR-6791-5p	6.8324
miR-6792-3p	5.4998
miR-6792-5p
miR-6793-5p	2.9228
miR-6794-3p	6.0939
miR-6794-5p	8.7839
miR-6795-3p	6.8707
miR-6796-3p	6.0895
miR-6796-5p	5.5217
miR-6797-3p
miR-6797-5p	7.4517
miR-6798-5p	7.9203
miR-6799-3p	3.1225
miR-6799-5p	9.8955
miR-6800-3p	5.8536
miR-6800-5p	10.5264
miR-6801-3p	4.849
miR-6801-5p
miR-6802-3p
miR-6802-5p	8.1794
miR-6803-3p	5.4914
miR-6803-5p	12.3756
miR-6804-3p	8.4929
miR-6805-5p
miR-6806-3p
miR-6806-5p
miR-6807-3p	3.6229
miR-6807-5p	5.1538
miR-6808-5p	5.8053
miR-6809-3p
miR-6809-5p	8.148
miR-6810-3p	7.4122
miR-6810-5p	4.5365
miR-6811-3p	4.0674
miR-6811-5p
miR-6812-5p	6.7626
miR-6813-3p	5.7284
miR-6813-5p
miR-6814-3p
miR-6814-5p
miR-6815-3p
miR-6815-5p
miR-6816-3p	5.9205
miR-6817-3p
miR-6817-5p
miR-6818-3p
miR-6818-5p
miR-6819-3p	6.7185
miR-6819-5p	6.5824
miR-6820-3p
miR-6821-3p	5.9465
miR-6821-5p	12.581
miR-6822-3p
miR-6822-5p	10.7687
miR-6823-3p	3.0049
miR-6823-5p
miR-6824-5p	8.5004
miR-6825-3p	5.5311
miR-6825-5p	5.5219
miR-6826-5p
miR-6827-3p
miR-6827-5p
miR-6828-3p
miR-6828-5p
miR-6829-5p	6.7605
miR-6830-3p
miR-6830-5p	3.3561
miR-6831-3p
miR-6831-5p	2.2741
miR-6832-3p	2.8234
miR-6832-5p
miR-6833-3p
miR-6833-5p	2.7763
miR-6834-3p
miR-6834-5p
miR-6835-3p
miR-6835-5p
miR-6836-5p	6.2268
miR-6837-3p
miR-6837-5p	3.4505
miR-6838-3p
miR-6839-5p
miR-6840-3p	5.9261
miR-6840-5p
miR-6841-3p
miR-6842-3p	4.706
miR-6842-5p	2.2118
miR-6843-3p
miR-6844
miR-6845-5p	11.2356
miR-6846-3p	4.7887
miR-6846-5p	4.6411
miR-6847-3p
miR-6847-5p	2.9754
miR-6848-3p	5.4927
miR-6848-5p	3.6384
miR-6849-3p	4.2533
miR-6849-5p	8.4888
miR-6851-3p	4.5554
miR-6851-5p	4.9201
miR-6852-3p
miR-6852-5p	4.4986
miR-6853-3p
miR-6853-5p
miR-6854-3p
miR-6854-5p
miR-6855-3p
miR-6855-5p
miR-6856-3p
miR-6856-5p	3.2339
miR-6857-3p
miR-6857-5p	7.3392
miR-6859-3p
miR-6859-5p	5.4651
miR-6861-3p	4.17
miR-6862-3p	5.8567
miR-6862-5p	6.129
miR-6863
miR-6864-3p
miR-6864-5p	3.0857
miR-6865-5p	4.5665
miR-6866-3p
miR-6867-3p
miR-6867-5p
miR-6868-3p
miR-6868-5p
miR-6869-5p	6.5286
miR-6870-3p	4.4976
miR-6870-5p	9.9726
miR-6871-5p	2.6941
miR-6872-3p	5.7526
miR-6872-5p	3.7236
miR-6873-3p	7.8946
miR-6873-5p	3.5606
miR-6874-3p
miR-6874-5p
miR-6875-5p	8.1095
miR-6876-3p
miR-6877-3p	6.1266
miR-6877-5p	7.191
miR-6878-5p
miR-6880-5p	6.6522
miR-6881-3p
miR-6881-5p	5.7256
miR-6882-3p
miR-6882-5p
miR-6883-3p
miR-6883-5p
miR-6884-3p	5.8975
miR-6884-5p
miR-6885-3p
miR-6885-5p	7.9404
miR-6886-3p	4.2002
miR-6886-5p	3.867
miR-6887-3p	4.9917
miR-6887-5p	9.1835
miR-6888-3p
miR-6888-5p
miR-6889-3p
miR-6889-5p	3.3175
miR-6890-3p
miR-6890-5p	5.3142
miR-6891-3p	5.4482
miR-6892-3p	7.6528
miR-6892-5p	5.2456
miR-6893-3p	5.2505
miR-6893-5p	6.1486
miR-6894-5p	6.7345
miR-6895-3p	3.9826
miR-6895-5p	4.3102
miR-708-5p
miR-7106-3p
miR-7106-5p	7.034
miR-7107-3p
miR-7107-5p	11.9264
miR-7108-5p	8.0121
miR-7109-3p	4.499
miR-7109-5p	5.1606
miR-711	3.5067
miR-7111-3p
miR-7111-5p	9.6083
miR-7113-5p
miR-7114-3p	8.4283
miR-7114-5p
miR-7150	10.9332
miR-7151-3p	2.8221
miR-7151-5p
miR-7152-3p	3.0985
miR-7152-5p
miR-7153-3p
miR-7153-5p
miR-7154-3p	4.0709
miR-7154-5p
miR-7155-5p	4.67
miR-7156-3p	3.1675
miR-7156-5p
miR-7157-3p
miR-7157-5p
miR-7158-3p
miR-7159-3p
miR-7159-5p
miR-7160-3p
miR-7160-5p	4.4313
miR-7161-3p
miR-7161-5p
miR-7162-3p
miR-7162-5p
miR-744-3p
miR-7515	3.314
miR-758-3p
miR-758-5p
miR-759
miR-761
miR-764	3.9818
miR-765	5.6353
miR-766-5p
miR-767-3p
miR-767-5p
miR-769-3p
miR-769-5p	3.6066
miR-7702
miR-7703
miR-7705
miR-7706
miR-7843-3p
miR-7843-5p
miR-7844-5p
miR-7845-5p	6.2025
miR-7846-3p	4.8871
miR-7848-3p
miR-7850-5p
miR-7851-3p	8.2527
miR-7852-3p
miR-7853-5p
miR-7854-3p	2.787
miR-7856-5p
miR-7973
miR-7974
miR-7976	3.1173
miR-7978	4.1664
miR-802
miR-8052	5.0776
miR-8053
miR-8054
miR-8055
miR-8056
miR-8057
miR-8059
miR-8060	2.7334
miR-8061
miR-8062
miR-8063
miR-8065
miR-8067
miR-8068
miR-8069	7.2138
miR-8070
miR-8071	6.7557
miR-8074
miR-8076
miR-8077
miR-8078	6.2871
miR-8079
miR-8080
miR-8081
miR-8082
miR-8083
miR-8084
miR-8085	5.1608
miR-8086
miR-8087
miR-8088
miR-8089	6.2885
miR-873-3p
miR-873-5p
miR-874-5p	2.7417
miR-875-3p
miR-875-5p
miR-876-3p	3.7917
miR-876-5p
miR-885-3p	7.8123
miR-888-3p
miR-888-5p
miR-889-3p
miR-889-5p
miR-890
miR-891a-3p
miR-891a-5p	3.722
miR-891b
miR-892a
miR-892b
miR-892c-3p
miR-892c-5p
miR-920	6.4589
miR-921
miR-922
miR-924
miR-92a-1-5p
miR-92a-2-5p
miR-933	4.7452
miR-934
miR-935	5.656
miR-936
miR-937-5p	6.0352
miR-938
miR-939-5p	6.7003
miR-9-3p	3.208
miR-942-3p	3.2058
miR-943
miR-944
miR-95-3p
[truncated: 3 more rows]

## Sheet: Fig_1C
miRNA	RNASeq_1_262
let-7a-5p	12.8482
let-7b-5p	14.2043
let-7c-5p	8.9332
let-7d-3p	11.8791
let-7d-5p	10.5908
let-7e-5p	8.8769
let-7f-5p	10.4682
let-7g-3p	4.7323
let-7g-5p	10.6625
let-7i-5p	11.52
miR-100-5p	5.087
miR-101-3p	10.1361
miR-103a-3p	13.441
miR-106b-5p	8.5783
miR-107	13.2207
miR-10a-5p	9.1539
miR-10b-5p	9.1772
miR-1180-3p	6.6221
miR-1183
miR-1207-5p
miR-1224-5p
miR-1225-3p
miR-122-5p	12.9663
miR-1226-3p
miR-1227-3p
miR-1228-3p
miR-1229-3p
miR-1231
miR-1233-3p
miR-1237-3p
miR-1238-3p
miR-124-3p
miR-1247-5p
miR-1253
miR-125a-5p	7.1399
miR-125b-5p
miR-126-3p	11.1122
miR-126-5p	11.017
miR-1273e
miR-127-3p	7.1626
miR-1275	3.1597
miR-1283
miR-128-3p	9.8545
miR-1285-5p
miR-1287-5p	4.3713
miR-1290	3.2435
miR-1291
miR-1295b-3p
miR-129-5p
miR-1296-5p
miR-1301-3p	5.1497
miR-1303
miR-1304-3p
miR-1305
miR-1306-3p
miR-1306-5p	5.4603
miR-1307-3p	7.4461
miR-130a-3p	8.9143
miR-130b-3p	9.6516
miR-1322
miR-132-3p	6.5029
miR-134-5p	8.8381
miR-138-1-3p
miR-139-3p	7.307
miR-139-5p	6.9172
miR-142-5p	12.7852
miR-143-3p	10.3517
miR-144-3p	7.5061
miR-145-5p
miR-146a-5p	12.5472
miR-146b-5p	7.9691
miR-1471
miR-148a-3p	11.8949
miR-148b-3p	9.5941
miR-149-3p
miR-150-5p	8.828
miR-151a-3p	10.1247
miR-152-3p	8.626
miR-1537-3p
miR-1539
miR-154-5p
miR-155-5p	5.2853
miR-1587
miR-15a-5p	12.0293
miR-15b-3p	5.0658
miR-15b-5p	9.8422
miR-16-5p	13.5786
miR-17-5p	8.2055
miR-181a-5p	12.2095
miR-181b-5p	8.3901
miR-181c-5p
miR-185-5p	10.8545
miR-186-5p	9.8003
miR-188-5p
miR-18a-3p	4.8245
miR-18a-5p	4.1388
miR-1909-5p
miR-1910-3p
miR-1913
miR-191-3p	5.5399
miR-1914-3p
miR-1914-5p
miR-1915-5p
miR-191-5p	11.0466
miR-192-5p	9.5145
miR-193a-5p	8.6183
miR-193b-3p
miR-193b-5p	3.7505
miR-194-5p
miR-195-3p
miR-195-5p
miR-197-3p	6.7163
miR-1976	5.6351
miR-199a-3p	12.2268
miR-199a-5p	4.4971
miR-199b-5p
miR-19a-3p	6.0699
miR-19b-3p	8.9332
miR-200a-5p
miR-204-3p
miR-205-5p	4.064
miR-20a-5p	6.1945
miR-20b-5p
miR-2110	7.3758
miR-2113
miR-21-5p	12.932
miR-221-3p	13.2252
miR-222-3p	10.5247
miR-223-3p	13.0072
miR-223-5p	8.154
miR-22-3p	15.4419
miR-224-5p
miR-22-5p	7.4218
miR-2276-3p
miR-2278
miR-2392
miR-23a-3p	11.4214
miR-23a-5p	7.1111
miR-23b-3p	9.4032
miR-24-3p	13.6858
miR-2467-3p
miR-25-3p	13.1327
miR-26a-5p	11.8163
miR-26b-5p	10.7713
miR-27a-3p	12.7517
miR-27b-3p	10.9276
miR-28-5p	6.7968
miR-2861
miR-29a-3p	9.3066
miR-29b-1-5p
miR-29b-3p
miR-29c-3p	7.823
miR-301a-3p
miR-30a-3p	3.8183
miR-30a-5p	8.717
miR-30b-5p	7.3925
miR-30c-5p	9.4706
miR-30d-5p	13.2781
miR-30e-3p	5.7627
miR-30e-5p	11.4112
miR-3127-3p
miR-3131
miR-3141
miR-3147
miR-3154	4.8731
miR-3159
miR-3176
miR-3180-3p
miR-3184-3p	16.7761
miR-3185
miR-3187-3p
miR-3189-5p
miR-3191-3p
miR-3197
miR-3200-5p
miR-3201
miR-320a	16.8796
miR-320b	12.7214
miR-320c	11.6013
miR-320d	10.3056
miR-320e	5.0005
miR-323a-3p	7.3148
miR-323a-5p
miR-323b-3p	8.4635
miR-324-3p	8.4736
miR-324-5p	7.3726
miR-326	6.9654
miR-328-3p	10.7738
miR-329-3p
miR-330-3p	6.2508
miR-331-3p
miR-335-3p	5.4526
miR-335-5p	8.4864
miR-338-3p	4.6202
miR-339-3p	9.0067
miR-339-5p	10.1917
miR-33a-5p
miR-33b-3p
miR-340-5p	7.9377
miR-342-3p	8.1949
miR-342-5p	7.4012
miR-345-5p	10.1118
miR-346
miR-34a-5p
miR-34c-3p
miR-3605-3p	6.5047
miR-3613-3p
miR-3614-5p
miR-361-5p	9.3015
miR-3619-3p
miR-3619-5p
miR-362-3p
miR-363-3p	7.1884
miR-3646
miR-3652
miR-3653
miR-365a-3p
miR-3663-5p
miR-3687
miR-369-3p	5.8716
miR-370-3p	4.5408
miR-371b-5p	6.2641
miR-373-5p
miR-374b-5p
miR-375	5.0179
miR-376c-3p
miR-378a-3p	10.2188
miR-378b
miR-378d	3.9179
miR-378f
miR-378g
miR-380-5p
miR-381-3p	5.8896
miR-382-5p	8.9646
miR-3907
miR-3909
miR-3928-3p	5.1021
miR-3940-5p
miR-409-3p	8.8287
miR-410-3p	7.1777
miR-421	6.9028
miR-422a
miR-424-3p	7.5677
miR-424-5p	5.8722
miR-4253
miR-425-3p	9.7076
miR-425-5p	11.4255
miR-4259
miR-4263
miR-4274
miR-4279
miR-4291
miR-4296
miR-4301
miR-4302
miR-4306	6.2461
miR-431-5p	7.1708
miR-432-3p
miR-4419a
miR-4429	4.1914
miR-4436a
miR-4446-3p	8.1507
miR-4449
miR-4459
miR-4481
miR-4505
miR-4506
miR-4507
miR-450b-5p	5.8254
miR-4513
miR-4519
miR-451a	12.4931
miR-4530
miR-4535
miR-4538
miR-4539
miR-454-3p	3.7453
miR-4640-3p
miR-4646-5p	4.0583
miR-4649-5p
miR-4655-5p
miR-4658
miR-4668-5p
miR-4688
miR-4690-3p
miR-4690-5p
miR-4691-5p
miR-4695-5p
miR-4697-3p
miR-4701-3p
miR-4706
miR-4713-3p
miR-4713-5p
miR-4725-5p
miR-4726-3p
miR-4726-5p
miR-4728-3p
miR-4728-5p
miR-4731-3p
miR-4732-5p	7.5731
miR-4734
miR-4736
miR-4738-3p
miR-4747-3p
miR-4747-5p
miR-4756-5p
miR-4769-3p
miR-4783-3p
miR-484	11.9889
miR-485-3p	6.1557
miR-486-5p	16.932
miR-487b-3p	5.7297
miR-489-3p
miR-494-3p
miR-495-3p
miR-5006-5p
miR-501-3p	5.3372
miR-502-3p	6.3481
miR-503-5p	2.8767
miR-505-3p	7.181
miR-5093
miR-5190
miR-5196-3p
miR-532-3p	8.4326
miR-532-5p	8.1243
miR-542-3p
miR-542-5p
miR-543	5.1772
miR-548ax
miR-548d-5p
miR-550a-3-5p
miR-557
miR-5585-3p
miR-5585-5p
miR-564
miR-572
miR-574-3p	7.7217
miR-584-5p	10.6312
miR-590-5p
miR-591
miR-595
miR-615-3p
miR-616-3p
miR-623
miR-629-5p	9.5021
miR-631
miR-637
miR-645
miR-646
miR-652-3p	9.3894
miR-660-5p	8.7773
miR-661
miR-662
miR-664a-3p
miR-664b-3p
miR-671-3p	5.354
miR-675-3p
miR-7-1-3p
miR-7-2-3p
miR-744-5p	10.6228
miR-7-5p	4.9659
miR-760	6.8742
miR-766-3p
miR-770-5p
miR-874-3p	5.6465
miR-877-3p
miR-877-5p	3.8747
miR-885-5p
miR-887-3p
miR-92a-3p	14.7264
miR-92b-3p	7.1488
miR-92b-5p
miR-93-3p	6.5722
miR-93-5p	9.5205
miR-937-3p
miR-941	7.3583
miR-99a-5p
miR-99b-3p
miR-99b-5p	7.9272
let-7a-2-3p
let-7a-3p	6.4596
let-7c-3p
let-7e-3p
let-7f-1-3p
let-7f-2-3p	2.6391
miR-1	4.7317
miR-101-5p
miR-103a-2-5p
miR-105-3p
miR-106a-3p
miR-106a-5p	4.2041
miR-106b-3p	8.5834
miR-10a-3p
miR-10b-3p
miR-1178-3p
miR-1178-5p
miR-1179
miR-1180-5p
miR-1182
miR-1184
miR-1185-1-3p
miR-1185-2-3p
miR-1185-5p
miR-1193
miR-1197
miR-1199-3p
miR-1200
miR-1202
miR-1204
miR-1205
miR-1207-3p
miR-1208
miR-1225-5p
miR-1229-5p
miR-1234-3p
miR-1236-3p
miR-1236-5p
miR-1237-5p
miR-1238-5p
miR-1243
miR-1244
miR-1245b-3p
miR-124-5p
miR-1247-3p
miR-1249
miR-1250-3p
miR-1250-5p
miR-1251-3p
miR-1252-3p
miR-1252-5p
miR-1254
miR-1255b-2-3p
miR-1256
miR-1257
miR-1258
miR-125a-3p	6.784
miR-125b-1-3p
miR-125b-2-3p
miR-1261
miR-1262
miR-1263
miR-1264
miR-1265
miR-1267
miR-1269a
miR-1269b
miR-1270
miR-1271-5p
miR-1272
miR-1273a
miR-1273c
miR-1273d
miR-1273g-5p
miR-1273h-5p
miR-127-5p
miR-1276
miR-1277-5p
miR-1278
miR-1279
miR-128-1-5p
miR-1287-3p
miR-1288-3p
miR-1289
miR-129-1-3p
miR-129-2-3p
miR-1292-5p
miR-1293
miR-1294
miR-1296-3p
miR-1297
miR-1298-3p
miR-1298-5p
miR-1299
miR-1301-5p
miR-1302
miR-1304-5p
miR-1307-5p	10.6111
miR-130a-5p
miR-130b-5p	6.496
miR-1321
miR-1323
miR-1324
miR-132-5p
miR-133a-3p	7.4874
miR-133a-5p
miR-133b
miR-1343-5p
miR-134-3p
miR-135a-3p
miR-135a-5p
miR-135b-3p
miR-136-3p	4.683
miR-136-5p
miR-137
miR-138-2-3p
miR-138-5p
miR-140-5p	5.1043
miR-141-3p
miR-141-5p
miR-143-5p
miR-144-5p	4.8991
miR-145-3p
miR-1468-3p
miR-1468-5p
miR-146a-3p
miR-146b-3p
miR-147a
miR-147b
miR-149-5p
miR-150-3p	7.8061
miR-153-3p
miR-153-5p
miR-1537-5p
miR-1538
miR-154-3p
miR-155-3p
miR-15a-3p
miR-16-1-3p
miR-17-3p	5.5517
miR-181a-2-3p	6.1093
miR-181a-3p	6.2934
miR-181b-3p
miR-181c-3p	5.9297
miR-181d-3p
miR-181d-5p	4.6269
miR-182-3p
miR-182-5p	6.6337
miR-183-3p
miR-183-5p
miR-184
miR-185-3p	6.4653
miR-186-3p
miR-187-3p
miR-187-5p
miR-188-3p
miR-18b-3p
miR-18b-5p
miR-1908-5p	7.224
miR-1909-3p
miR-190a-3p
miR-190a-5p
miR-190b
miR-1910-5p
miR-1911-3p
miR-1912
miR-1915-3p
miR-192-3p
miR-193a-3p
miR-194-3p
miR-196a-3p
miR-196a-5p
miR-196b-3p
miR-196b-5p
miR-197-5p
miR-198
miR-19a-5p
miR-19b-1-5p
miR-19b-2-5p
miR-200a-3p
miR-200b-3p
miR-200b-5p
miR-200c-3p
miR-200c-5p
miR-202-3p
miR-202-5p
miR-203b-3p
miR-203b-5p	6.3407
miR-204-5p
miR-2052
miR-2053
miR-205-3p
miR-2054
miR-206
miR-208a-3p
miR-208a-5p
miR-208b-3p
miR-208b-5p
miR-20a-3p
miR-20b-3p
miR-210-3p	6.0457
miR-210-5p
miR-211-3p
miR-2114-3p
miR-2114-5p
miR-2115-3p	5.218
miR-2115-5p
miR-211-5p
miR-2116-3p
miR-2116-5p
miR-2117
miR-212-3p
miR-212-5p
miR-21-3p	6.2591
miR-214-5p	2.4841
miR-215-3p
miR-215-5p	6.1321
miR-216a-3p
miR-216a-5p
miR-216b-5p
miR-217
miR-218-1-3p
miR-218-2-3p
miR-218-5p
miR-219a-1-3p
miR-219a-2-3p
miR-219b-3p
miR-221-5p
miR-222-5p
miR-2276-5p
miR-2355-3p
miR-2355-5p
miR-23b-5p
miR-23c
miR-24-2-5p	5.113
miR-2467-5p
miR-25-5p
miR-2681-3p
miR-2681-5p
miR-2682-3p
miR-2682-5p
miR-26a-1-3p
miR-26a-2-3p
miR-26b-3p	6.369
miR-27a-5p
miR-27b-5p
miR-2909
miR-296-3p	3.1503
miR-296-5p	4.7206
miR-297
miR-298
miR-299-3p
miR-299-5p
miR-29a-5p
miR-29b-2-5p	4.6314
miR-29c-5p	4.0912
miR-300
miR-301a-5p
miR-301b
miR-302a-3p
miR-302a-5p
miR-302b-3p
miR-302b-5p
miR-302c-3p
miR-302c-5p
miR-302d-3p
miR-302d-5p
miR-302e	6.8659
miR-302f
miR-3064-3p
miR-3064-5p
miR-30b-3p
miR-30c-1-3p
miR-30c-2-3p
miR-30d-3p	7.5976
miR-3115
miR-3116
miR-3117-5p
miR-3118
miR-3121-5p
miR-3122
miR-3123
miR-3124-3p
miR-3124-5p
miR-3125
miR-3126-3p
miR-3126-5p
miR-3127-5p	4.7231
miR-3128
miR-3129-3p
miR-3130-3p
miR-3132
miR-3133
miR-3134
miR-3135a
miR-3136-5p
miR-3137
miR-3138	7.1387
miR-3140-3p
miR-3140-5p
miR-3142
miR-3143
miR-3144-3p
miR-3144-5p
miR-3145-3p
miR-3145-5p
miR-3146
miR-3148
miR-3149
miR-3150b-5p
miR-3152-3p
miR-3152-5p
miR-3153
miR-3155a
miR-3155b
miR-3156-5p
miR-3157-3p
miR-3157-5p
miR-3158-5p
miR-31-5p
miR-3161
miR-3162-5p
miR-3163
miR-3165
miR-3166
miR-3167
miR-3169
miR-3170
miR-3171
miR-3174
miR-3175
miR-3177-3p
miR-3177-5p
miR-3179
miR-3180
miR-3182
miR-3186-3p
miR-3186-5p
miR-3187-5p
miR-3188
miR-3189-3p
miR-3191-5p
miR-3192-3p
miR-3192-5p
miR-3193
miR-3198
miR-3199
miR-3202
miR-323b-5p
miR-32-3p	3.5309
miR-325
miR-32-5p	6.4202
miR-329-5p
miR-330-5p
miR-331-5p
miR-337-3p
miR-337-5p
miR-33a-3p
miR-33b-5p
miR-340-3p
miR-345-3p
miR-34a-3p
miR-34b-3p
miR-34b-5p
miR-34c-5p
miR-3605-5p	4.4586
miR-3606-5p
miR-3607-3p
miR-3607-5p
miR-3609
miR-3611
miR-3612
miR-3613-5p	4.3737
miR-361-3p	7.6107
miR-3614-3p
miR-3616-5p
miR-3617-3p
miR-3617-5p
miR-3618
miR-3620-3p
miR-362-5p
miR-363-5p
miR-3648
miR-3649
miR-3650
miR-3654
miR-3655
miR-3657
miR-3658
miR-3659
miR-365a-5p
miR-365b-5p
miR-3660
miR-3661
miR-3662
miR-3664-5p
miR-3666
miR-3667-3p
miR-3667-5p
miR-3668
miR-3670
miR-367-3p
miR-3674
miR-3675-3p
miR-367-5p
miR-3677-5p
miR-3678-3p
miR-3679-3p
miR-3679-5p	5.4013
miR-3680-3p
miR-3680-5p
miR-3682-3p
miR-3682-5p
miR-3684
miR-3685
miR-3686
miR-3688-5p
miR-3689a-3p
miR-3689a-5p
miR-3689b-3p
miR-3689d
miR-3689f
miR-3690
miR-3691-3p
miR-3691-5p
miR-3692-3p
miR-3692-5p
miR-369-5p
miR-370-5p
miR-3713
miR-3714
miR-371b-3p
miR-372-3p
miR-372-5p
miR-373-3p
miR-374a-3p
miR-374b-3p
miR-374c-5p
miR-376a-2-5p
miR-376a-3p
miR-376a-5p
miR-376b-3p
miR-376b-5p
miR-376c-5p
miR-377-3p
miR-377-5p
miR-378c	6.729
miR-378e	1.0943
miR-378h
miR-378i
miR-379-3p
miR-379-5p
miR-380-3p
miR-381-5p
miR-382-3p
miR-383-3p
miR-383-5p
miR-384
miR-3908
miR-3910
miR-3912-3p
miR-3912-5p
miR-3913-5p
miR-3914
miR-3915
miR-3916
miR-3917
miR-3919
miR-3920
miR-3921
miR-3922-3p
miR-3922-5p
miR-3923
miR-3924
miR-3925-5p
miR-3926
miR-3927-5p
miR-3928-5p
miR-3929
miR-3934-3p
miR-3934-5p
miR-3935
miR-3936
miR-3937
miR-3939
miR-3941
miR-3942-5p
miR-3943
miR-3944-5p
miR-3945
miR-3973
miR-3974
miR-3975
miR-3978
miR-409-5p
miR-410-5p
miR-411-3p
miR-411-5p
miR-412-3p
miR-412-5p
miR-4251
miR-4252
miR-4255
miR-4256
miR-4257	0.8682
miR-4261
miR-4262
miR-4264
miR-4265
miR-4266
miR-4267
miR-4268
miR-4269
miR-4270
miR-4271
miR-4272
miR-4273
miR-4275
miR-4276
miR-4277
miR-4278
miR-4280
miR-4282
miR-4283
miR-4287
miR-4289
miR-429
miR-4290
miR-4292
miR-4293
miR-4294
miR-4295
miR-4297
miR-4299
miR-4300
miR-4303
miR-4304
miR-4305
miR-4307
miR-4308
miR-4309
miR-4310
miR-4311
miR-4312
miR-431-3p
miR-4314
miR-4315
miR-4317
miR-4318
miR-4319
miR-4320
miR-4322
miR-4324
miR-4325
miR-432-5p	8.0487
miR-4326
miR-4327
miR-4328
miR-4329
miR-4330
miR-433-3p	8.0219
miR-433-5p
miR-4417
miR-4419b
miR-4420
miR-4421
miR-4422
miR-4423-3p
miR-4423-5p
miR-4424
miR-4425
miR-4426
miR-4427
miR-4428
miR-4430
miR-4431
miR-4432
miR-4433b-5p	8.2058
miR-4434
miR-4435
miR-4436b-3p
miR-4437
miR-4438
miR-4439
miR-4440
miR-4441
miR-4442
miR-4444
miR-4446-5p
miR-4447
miR-4450
miR-4451
miR-4452
miR-4453
miR-4455
miR-4457
miR-4458
miR-4460
miR-4461
miR-4462
miR-4463
miR-4464
miR-4465
miR-4467
miR-4468
miR-4471
miR-4472
miR-4473
miR-4474-3p
miR-4476
miR-4477a
miR-4477b
miR-4478
miR-448
miR-4480
miR-4483
miR-4484
miR-4486
miR-4487
miR-4489
miR-4490
miR-4491
miR-4494
miR-4495
miR-4496
miR-4498
miR-4499
miR-449a
miR-449b-3p
miR-449b-5p
miR-449c-3p
miR-449c-5p
miR-4500
miR-4501
miR-4502
miR-4503
miR-450a-2-3p
miR-450a-5p
miR-450b-3p
miR-4510
miR-4511
miR-4512
miR-4514
miR-4515
miR-4517
miR-4518
miR-451b
miR-4520a-5p
miR-4521
miR-4522
miR-452-3p
miR-4524a-5p
miR-4524b-5p
miR-452-5p
miR-4527
miR-4528
miR-4531
miR-4533
miR-4534
miR-4537
miR-4540
miR-454-5p	4.5893
miR-455-3p
miR-455-5p
miR-4632-3p
miR-4632-5p
miR-4636
miR-4637
miR-4638-5p
miR-4639-3p
miR-4639-5p
miR-4641
miR-4642
miR-4644
miR-4645-3p
miR-4646-3p
miR-4647
miR-4648
miR-4649-3p
miR-4650-3p
miR-4652-3p
miR-4652-5p
miR-4653-3p
miR-4653-5p
miR-4654
miR-4655-3p
miR-4656
miR-4657
miR-4659b-5p
miR-466
miR-4660
miR-4661-5p
miR-4662a-3p
miR-4663
miR-4664-3p
miR-4664-5p
miR-4665-5p
miR-4666a-5p
miR-4666b
miR-4667-3p
miR-4667-5p	5.4732
miR-4668-3p
miR-4669
miR-4670-5p
miR-4671-3p
miR-4671-5p
miR-4672
miR-4673
miR-4675
miR-4676-3p
miR-4677-3p
miR-4677-5p
miR-4678
miR-4679
miR-4680-3p
miR-4680-5p
miR-4681
miR-4682
miR-4683
miR-4684-3p
miR-4684-5p
miR-4685-3p
miR-4685-5p
miR-4686
miR-4687-3p
miR-4689
miR-4691-3p
miR-4692
miR-4693-3p
miR-4693-5p
miR-4694-5p
miR-4695-3p
miR-4696
miR-4697-5p
miR-4698
miR-4699-3p
miR-4699-5p
miR-4700-5p
miR-4701-5p
miR-4703-5p
miR-4704-3p
miR-4704-5p
miR-4707-3p
miR-4707-5p
miR-4709-3p
miR-4709-5p
miR-4711-3p
miR-4712-5p
miR-4714-5p
miR-4718
miR-4719
miR-4720-3p
miR-4721
miR-4722-3p
miR-4722-5p
miR-4723-3p
miR-4723-5p
miR-4724-3p
miR-4725-3p
miR-4727-3p
miR-4727-5p
miR-4729
miR-4730
miR-4731-5p
miR-4732-3p	4.1052
miR-4733-3p
miR-4735-5p
miR-4737
miR-4738-5p
miR-4742-3p
miR-4742-5p
miR-4743-3p
miR-4743-5p
miR-4744
miR-4745-3p
miR-4746-5p
miR-4748
miR-4750-5p
miR-4751
miR-4753-3p
miR-4753-5p
miR-4758-5p
miR-4759
miR-4760-3p
miR-4760-5p
miR-4761-3p
miR-4761-5p
miR-4762-5p
miR-4763-3p
miR-4764-3p
miR-4764-5p
miR-4765
miR-4766-5p
miR-4769-5p
miR-4770
miR-4771
miR-4772-5p
miR-4773
miR-4774-3p
miR-4774-5p
miR-4775
miR-4777-3p
miR-4777-5p
miR-4778-3p
miR-4779
miR-4780
miR-4781-3p
miR-4781-5p
miR-4782-5p
miR-4784
miR-4786-3p
miR-4786-5p
miR-4788
miR-4789-3p
miR-4789-5p
miR-4790-3p
miR-4790-5p
miR-4791
miR-4793-3p
miR-4793-5p
miR-4794
miR-4795-3p
miR-4795-5p
miR-4796-5p
miR-4798-3p
miR-4798-5p
miR-4799-5p
miR-4800-3p
miR-4800-5p
miR-4801
miR-4803
miR-485-5p	3.7867
miR-487a-3p
miR-487a-5p
miR-488-3p
miR-488-5p
miR-489-5p
miR-490-5p
miR-491-3p
miR-491-5p
miR-492
miR-493-3p
miR-493-5p
miR-494-5p
miR-495-5p
miR-496
miR-497-3p
miR-498
miR-4999-5p
miR-499b-3p
miR-5000-5p
miR-5001-3p
miR-5001-5p
miR-5002-3p
miR-5002-5p
miR-5003-3p
miR-5003-5p
miR-5004-3p
miR-5004-5p
miR-5006-3p
miR-5007-3p
miR-5007-5p
miR-5008-5p
miR-5009-3p
miR-5009-5p
miR-500a-3p	6.4368
miR-500a-5p
miR-500b-3p
miR-500b-5p
miR-5010-3p
miR-5010-5p	6.2285
miR-5011-5p
miR-501-5p
miR-502-5p
miR-504-3p
miR-504-5p
miR-5047
miR-505-5p
miR-506-3p
miR-506-5p
miR-507
miR-508-5p
miR-5087
miR-5088-3p
miR-5088-5p
miR-5089-3p
miR-5090
miR-5091
miR-509-3-5p
miR-509-3p
miR-509-5p
miR-510-3p
miR-510-5p
miR-511-3p
miR-511-5p
miR-512-3p
miR-512-5p
miR-513a-3p
miR-513a-5p
miR-513b-3p
miR-513c-3p
miR-513c-5p
miR-514a-3p
miR-514a-5p
miR-514b-3p
miR-514b-5p
miR-515-3p
miR-515-5p
miR-516a-5p
miR-517-5p
miR-517a-3p
miR-517c-3p
miR-5186
miR-5187-3p
miR-5187-5p	5.813
miR-5189-3p
miR-5189-5p
miR-518b
miR-518c-3p
miR-5191
miR-5192
miR-5193
miR-5194
miR-5195-3p
miR-5195-5p
miR-5196-5p
miR-5197-3p
miR-5197-5p
miR-519a-3p
miR-519b-3p
miR-519c-3p
miR-519d-3p
miR-519e-3p
miR-519e-5p
miR-520a-5p
miR-520b
miR-520c-3p
miR-520d-3p
miR-520e
miR-520f-3p
miR-520g-5p
miR-521
miR-522-3p
miR-525-5p
miR-539-3p
miR-539-5p
miR-541-3p
miR-541-5p
miR-544a
miR-544b
miR-545-3p
miR-545-5p
miR-548ab
miR-548ad
miR-548ae
miR-548ag
miR-548ak
miR-548al
miR-548ao-3p
miR-548ao-5p
miR-548ar-3p
miR-548as-3p
miR-548au-3p
miR-548av-5p
miR-548aw
miR-548ay-3p
miR-548ay-5p
miR-548az-5p
miR-548b-3p
miR-548b-5p
miR-548ba
miR-548e-3p
miR-548e-5p	3.9105
miR-548g-3p
miR-548h-5p
miR-548j-3p
miR-548k
miR-548m
miR-548s
miR-548t-5p
miR-548v
miR-548w
miR-548x-3p
miR-548y
miR-549a
miR-550a-5p	3.378
miR-550b-2-5p	6.3897
miR-551a	6.6988
miR-551b-3p
miR-551b-5p
miR-552-3p
miR-552-5p
miR-554
miR-555
miR-556-3p
miR-556-5p
miR-5571-3p
miR-5571-5p
miR-5572
miR-5579-5p
miR-558
miR-5580-3p
miR-5581-3p
miR-5581-5p
miR-5582-3p
miR-5582-5p
miR-5584-3p
miR-5584-5p
miR-5586-3p
miR-5587-3p
miR-5588-5p
miR-5589-3p
miR-5589-5p
miR-559
miR-561-3p
miR-561-5p
miR-563
miR-566
miR-567
miR-5680
miR-5682
miR-5684
miR-5685
miR-5687
miR-5688
miR-5689
miR-569
miR-5690
miR-5691
miR-5692a
miR-5692b
miR-5692c
miR-5693
miR-5694
miR-5695
miR-5696
miR-5697
miR-5698
miR-5699-5p
miR-5701
miR-5702
miR-5703
miR-5704
miR-5705
miR-5706
miR-5707
miR-571
miR-573
miR-5739
miR-574-5p
miR-575
miR-576-3p	4.6161
miR-576-5p
miR-577
miR-578
miR-579-3p
miR-579-5p
miR-580-3p
miR-580-5p
miR-581
miR-583
miR-584-3p
miR-585-3p
miR-586
miR-587
miR-588
miR-589-3p
miR-589-5p	8.3333
miR-590-3p
miR-593-3p
miR-593-5p
miR-597-3p
miR-597-5p
miR-598-3p	5.0577
miR-598-5p
miR-600
miR-601
miR-604
miR-605-3p
miR-605-5p
miR-606
miR-6069
miR-607
miR-6071
miR-6072
miR-6073
miR-6075
miR-6076
miR-6078
miR-6079
miR-608
miR-6080
miR-6081
miR-6082
miR-6083
miR-6085
miR-6086
miR-6088
miR-612
miR-6124
miR-6126
miR-6127
miR-6128
miR-6129
miR-613
miR-6130
miR-6131
miR-6132
miR-6133
miR-6134
miR-614
miR-6165
miR-616-5p
miR-617
miR-618	4.6088
miR-619-3p
miR-620
miR-621
miR-624-3p
miR-624-5p
miR-625-5p	9.4988
miR-626
miR-627-3p
miR-628-5p
miR-630
miR-632
miR-633
miR-634
miR-635
miR-640
miR-641
miR-642a-5p
miR-642b-5p	3.1506
miR-643
miR-644a
miR-647
miR-648
miR-649
miR-6499-3p
miR-6499-5p
miR-650
miR-6500-3p
miR-6500-5p
miR-6501-3p
miR-6501-5p
miR-6502-3p
miR-6502-5p
miR-6503-3p
miR-6503-5p
miR-6504-5p
miR-6505-3p
miR-6505-5p
miR-6506-3p
miR-6506-5p
miR-6507-5p
miR-6509-5p
miR-6510-3p
miR-6511a-3p	3.8356
miR-6511a-5p
miR-6511b-3p
miR-6513-3p
miR-6513-5p
miR-651-3p
miR-6514-3p
miR-6514-5p
miR-6515-3p
miR-6515-5p
miR-651-5p
miR-6516-3p
miR-6516-5p
miR-652-5p
miR-653-3p
miR-654-3p	5.3091
miR-654-5p
miR-655-3p
miR-655-5p
miR-656-3p
miR-656-5p
miR-657
miR-658
miR-660-3p	3.4407
miR-663b
miR-664a-5p	7.0065
miR-664b-5p
miR-668-3p
miR-668-5p
miR-670-3p
miR-670-5p
miR-6715b-3p
miR-671-5p	4.6233
miR-6716-3p
miR-6716-5p
miR-6717-5p
miR-6718-5p
miR-6720-3p
miR-6720-5p
miR-6721-5p
miR-6722-3p
miR-6722-5p
miR-6723-5p
miR-6726-3p
miR-6726-5p
miR-6727-5p
miR-6728-3p
miR-6728-5p
miR-6729-3p
miR-6730-5p
miR-6731-3p
miR-6731-5p
miR-6733-3p
miR-6733-5p
miR-6734-3p
miR-6734-5p	4.5981
miR-6735-3p
miR-6735-5p
miR-6736-3p
miR-6736-5p
miR-6737-3p
miR-6737-5p
miR-6738-3p
miR-6738-5p
miR-6739-3p
miR-6739-5p
miR-6740-3p
miR-6740-5p
miR-6741-3p
miR-6741-5p	4.8761
miR-6742-3p
miR-6742-5p
miR-6744-3p
miR-6744-5p
miR-6745
miR-6746-5p
miR-6747-3p
miR-6747-5p
miR-6748-3p
miR-6748-5p
miR-6750-3p
miR-6750-5p
miR-6751-5p
miR-6753-3p
miR-6754-3p
miR-6754-5p
miR-6755-3p
miR-675-5p
miR-6756-5p	5.0422
miR-6757-3p
miR-6757-5p
miR-6758-3p
miR-6758-5p
miR-6759-3p
miR-6759-5p
miR-6760-3p
miR-6760-5p
miR-6761-3p
miR-6761-5p
miR-6762-3p
miR-676-3p
miR-6764-3p
miR-6764-5p
miR-6765-5p
miR-676-5p
miR-6766-3p
miR-6766-5p
miR-6767-3p
miR-6767-5p
miR-6768-3p
miR-6768-5p
miR-6769a-3p
miR-6769a-5p
miR-6769b-3p
miR-6770-3p
miR-6770-5p
miR-6771-3p
miR-6771-5p
miR-6772-3p
miR-6772-5p
miR-6773-3p
miR-6773-5p
miR-6774-3p
miR-6774-5p
miR-6775-3p
miR-6775-5p
miR-6776-3p
miR-6776-5p
miR-6778-3p
miR-6778-5p
miR-6779-3p
miR-6779-5p
miR-6780a-3p
miR-6780a-5p
miR-6780b-3p
miR-6780b-5p
miR-6781-3p
miR-6781-5p
miR-6782-3p
miR-6782-5p
miR-6783-3p
miR-6783-5p
miR-6784-5p
miR-6785-3p
miR-6786-3p
miR-6787-3p
miR-6787-5p
miR-6788-3p
miR-6789-3p
miR-6789-5p
miR-6790-5p
miR-6791-3p
miR-6791-5p
miR-6792-3p
miR-6792-5p
miR-6793-5p	3.9732
miR-6794-3p
miR-6794-5p
miR-6795-3p
miR-6796-3p
miR-6796-5p
miR-6797-3p
miR-6797-5p
miR-6798-5p
miR-6799-3p
miR-6799-5p
miR-6800-3p
miR-6800-5p
miR-6801-3p
miR-6801-5p
miR-6802-3p
miR-6802-5p
miR-6803-3p
miR-6803-5p
miR-6804-3p
miR-6805-5p
miR-6806-3p
miR-6806-5p
miR-6807-3p
miR-6807-5p
miR-6808-5p
miR-6809-3p
miR-6809-5p
miR-6810-3p
miR-6810-5p
miR-6811-3p
miR-6811-5p
miR-6812-5p
miR-6813-3p	4.3372
miR-6813-5p	4.4297
miR-6814-3p
miR-6814-5p
miR-6815-3p
miR-6815-5p
miR-6816-3p
miR-6817-3p
miR-6817-5p
miR-6818-3p
miR-6818-5p
miR-6819-3p
miR-6819-5p
miR-6820-3p
miR-6821-3p
miR-6821-5p
miR-6822-3p
miR-6822-5p
miR-6823-3p
miR-6823-5p
miR-6824-5p
miR-6825-3p
miR-6825-5p
miR-6826-5p
miR-6827-3p
miR-6827-5p
miR-6828-3p
miR-6828-5p
miR-6829-5p
miR-6830-3p
miR-6830-5p
miR-6831-3p
miR-6831-5p
miR-6832-3p
miR-6832-5p
miR-6833-3p
miR-6833-5p
miR-6834-3p
miR-6834-5p
miR-6835-3p
miR-6835-5p
miR-6836-5p
miR-6837-3p
miR-6837-5p
miR-6838-3p
miR-6839-5p
miR-6840-3p
miR-6840-5p
miR-6841-3p
miR-6842-3p	5.4972
miR-6842-5p
miR-6843-3p
miR-6844
miR-6845-5p
miR-6846-3p
miR-6846-5p
miR-6847-3p
miR-6847-5p
miR-6848-3p
miR-6848-5p
miR-6849-3p
miR-6849-5p
miR-6851-3p
miR-6851-5p
miR-6852-3p
miR-6852-5p	4.574
miR-6853-3p
miR-6853-5p
miR-6854-3p
miR-6854-5p
miR-6855-3p
miR-6855-5p
miR-6856-3p
miR-6856-5p
miR-6857-3p
miR-6857-5p
miR-6859-3p
miR-6859-5p
miR-6861-3p
miR-6862-3p
miR-6862-5p
miR-6863
miR-6864-3p
miR-6864-5p
miR-6865-5p
miR-6866-3p
miR-6867-3p
miR-6867-5p
miR-6868-3p
miR-6868-5p
miR-6869-5p
miR-6870-3p
miR-6870-5p
miR-6871-5p
miR-6872-3p
miR-6872-5p
miR-6873-3p
miR-6873-5p
miR-6874-3p
miR-6874-5p
miR-6875-5p
miR-6876-3p
miR-6877-3p
miR-6877-5p	5.1742
miR-6878-5p
miR-6880-5p
miR-6881-3p
miR-6881-5p
miR-6882-3p
miR-6882-5p
miR-6883-3p
miR-6883-5p
miR-6884-3p
miR-6884-5p
miR-6885-3p
miR-6885-5p
miR-6886-3p
miR-6886-5p
miR-6887-3p
miR-6887-5p
miR-6888-3p
miR-6888-5p
miR-6889-3p
miR-6889-5p
miR-6890-3p
miR-6890-5p
miR-6891-3p
miR-6892-3p
miR-6892-5p
miR-6893-3p
miR-6893-5p
miR-6894-5p
miR-6895-3p
miR-6895-5p
miR-708-5p
miR-7106-3p
miR-7106-5p
miR-7107-3p
miR-7107-5p
miR-7108-5p
miR-7109-3p
miR-7109-5p
miR-711
miR-7111-3p
miR-7111-5p
miR-7113-5p
miR-7114-3p
miR-7114-5p
miR-7150
miR-7151-3p
miR-7151-5p
miR-7152-3p
miR-7152-5p
miR-7153-3p
miR-7153-5p
miR-7154-3p
miR-7154-5p
miR-7155-5p
miR-7156-3p
miR-7156-5p
miR-7157-3p
miR-7157-5p
miR-7158-3p
miR-7159-3p
miR-7159-5p
miR-7160-3p
miR-7160-5p
miR-7161-3p
miR-7161-5p
miR-7162-3p
miR-7162-5p
miR-744-3p
miR-7515
miR-758-3p
miR-758-5p
miR-759
miR-761
miR-764
miR-765
miR-766-5p	5.3162
miR-767-3p
miR-767-5p
miR-769-3p
miR-769-5p	6.7872
miR-7702
miR-7703
miR-7705
miR-7706
miR-7843-3p
miR-7843-5p
miR-7844-5p
miR-7845-5p	5.6864
miR-7846-3p
miR-7848-3p
miR-7850-5p
miR-7851-3p
miR-7852-3p
miR-7853-5p
miR-7854-3p	5.5934
miR-7856-5p
miR-7973
miR-7974
miR-7976
miR-7978
miR-802
miR-8052
miR-8053	7.8438
miR-8054
miR-8055
miR-8056
miR-8057
miR-8059
miR-8060
miR-8061
miR-8062
miR-8063
miR-8065
miR-8067
miR-8068
miR-8069
miR-8070
miR-8071
miR-8074
miR-8076
miR-8077
miR-8078
miR-8079
miR-8080
miR-8081
miR-8082
miR-8083
miR-8084
miR-8085
miR-8086
miR-8087
miR-8088
miR-8089
miR-873-3p
miR-873-5p
miR-874-5p
miR-875-3p
miR-875-5p
miR-876-3p
miR-876-5p
miR-885-3p
miR-888-3p
miR-888-5p
miR-889-3p
miR-889-5p
miR-890
miR-891a-3p
miR-891a-5p
miR-891b
miR-892a
miR-892b
miR-892c-3p
miR-892c-5p
miR-920
miR-921
miR-922
miR-924
miR-92a-1-5p
miR-92a-2-5p
miR-933
miR-934
miR-935
miR-936
miR-937-5p
miR-938
miR-939-5p
miR-9-3p
miR-942-3p
miR-943
miR-944
miR-95-3p
[truncated: 3 more rows]

## Sheet: Fig_1D
miRNA	LC_Seq_439
let-7a-5p	11.9846
let-7b-5p	14.0968
let-7c-5p	7.1002
let-7d-3p	10.3713
let-7d-5p	10.9586
let-7e-5p	9.211
let-7f-5p	12.5422
let-7g-3p	2.9299
let-7g-5p	11.5057
let-7i-5p	12.2743
miR-100-5p	10.2347
miR-101-3p	9.0513
miR-103a-3p	11.4904
miR-106b-5p	7.7313
miR-107	11.4904
miR-10a-5p	13.2507
miR-10b-5p	13.3272
miR-1180-3p	6.3001
miR-1183
miR-1207-5p
miR-1224-5p
miR-1225-3p
miR-122-5p	12.8496
miR-1226-3p
miR-1227-3p
miR-1228-3p
miR-1229-3p
miR-1231
miR-1233-3p
miR-1237-3p
miR-1238-3p
miR-124-3p	7.0291
miR-1247-5p
miR-1253
miR-125a-5p	11.7316
miR-125b-5p	9.5643
miR-126-3p	11.6033
miR-126-5p	13.227
miR-1273e
miR-127-3p	10.1772
miR-1275	2.4801
miR-1283
miR-128-3p	9.9549
miR-1285-5p
miR-1287-5p	4.0159
miR-1290	10.2075
miR-1291
miR-1295b-3p
miR-129-5p	2.4965
miR-1296-5p	4.0724
miR-1301-3p	7.6706
miR-1303	3.3317
miR-1304-3p	5.5791
miR-1305
miR-1306-3p	3.5086
miR-1306-5p	3.172
miR-1307-3p	7.0282
miR-130a-3p	8.7689
miR-130b-3p	8.1324
miR-1322
miR-132-3p	6.2935
miR-134-5p	6.7803
miR-138-1-3p
miR-139-3p	6.5688
miR-139-5p	8.0234
miR-142-5p	16.0393
miR-143-3p	13.3158
miR-144-3p	13.4149
miR-145-5p	8.427
miR-146a-5p	16.1638
miR-146b-5p	11.8348
miR-1471
miR-148a-3p	12.6128
miR-148b-3p	10.6259
miR-149-3p
miR-150-5p	9.2726
miR-151a-3p	11.6923
miR-152-3p	7.8277
miR-1537-3p
miR-1539
miR-154-5p
miR-155-5p	6.9547
miR-1587
miR-15a-5p	8.292
miR-15b-3p	8.3526
miR-15b-5p	11.0779
miR-16-5p	12.069
miR-17-5p	6.4909
miR-181a-5p	10.9982
miR-181b-5p	7.348
miR-181c-5p	6.3267
miR-185-5p	11.456
miR-186-5p	12.5617
miR-188-5p
miR-18a-3p	2.7009
miR-18a-5p	4.3204
miR-1909-5p
miR-1910-3p
miR-1913
miR-191-3p	5.9032
miR-1914-3p
miR-1914-5p
miR-1915-5p
miR-191-5p	16.1299
miR-192-5p	10.8496
miR-193a-5p	8.7969
miR-193b-3p	2.8943
miR-193b-5p	4.2242
miR-194-5p	4.8934
miR-195-3p
miR-195-5p	4.8733
miR-197-3p	8.1058
miR-1976	1.6266
miR-199a-3p
miR-199a-5p	12.3803
miR-199b-5p	6.9271
miR-19a-3p	8.1637
miR-19b-3p	8.9426
miR-200a-5p
miR-204-3p
miR-205-5p	4.5669
miR-20a-5p	7.1733
miR-20b-5p	2.2167
miR-2110	8.3428
miR-2113
miR-21-5p	13.1321
miR-221-3p	12.4791
miR-222-3p	11.2364
miR-223-3p	12.2958
miR-223-5p	7.2836
miR-22-3p	14.2505
miR-224-5p	8.1093
miR-22-5p	6.2928
miR-2276-3p	2.1552
miR-2278
miR-2392
miR-23a-3p	12.3834
miR-23a-5p	6.7872
miR-23b-3p	10.2593
miR-24-3p	15.4599
miR-2467-3p
miR-25-3p	12.7257
miR-26a-5p	15.2638
miR-26b-5p	12.0207
miR-27a-3p	13.8511
miR-27b-3p	13.4733
miR-28-5p	6.2836
miR-2861
miR-29a-3p	12.9794
miR-29b-1-5p
miR-29b-3p	7.4638
miR-29c-3p	8.9821
miR-301a-3p	3.0079
miR-30a-3p	5.7208
miR-30a-5p	10.676
miR-30b-5p	10.1712
miR-30c-5p	10.1526
miR-30d-5p	13.6804
miR-30e-3p	8.0947
miR-30e-5p	13.3706
miR-3127-3p
miR-3131
miR-3141
miR-3147
miR-3154
miR-3159
miR-3176	2.9977
miR-3180-3p
miR-3184-3p
miR-3185
miR-3187-3p	3.736
miR-3189-5p
miR-3191-3p
miR-3197
miR-3200-5p
miR-3201
miR-320a
miR-320b	9.8185
miR-320c	8.261
miR-320d	6.5715
miR-320e	2.0845
miR-323a-3p	7.0178
miR-323a-5p
miR-323b-3p	8.1165
miR-324-3p	5.5665
miR-324-5p	5.4964
miR-326	9.4143
miR-328-3p	8.0053
miR-329-3p	6.3091
miR-330-3p	7.3023
miR-331-3p	6.0348
miR-335-3p	6.7892
miR-335-5p	13.0492
miR-338-3p	5.7822
miR-339-3p	7.7269
miR-339-5p	8.5754
miR-33a-5p
miR-33b-3p
miR-340-5p	10.088
miR-342-3p	11.1474
miR-342-5p	8.8506
miR-345-5p	9.0318
miR-346
miR-34a-5p
miR-34c-3p
miR-3605-3p
miR-3613-3p
miR-3614-5p	3.2937
miR-361-5p	11.9141
miR-3619-3p
miR-3619-5p
miR-362-3p	3.2284
miR-363-3p	11.6338
miR-3646
miR-3652
miR-3653
miR-365a-3p
miR-3663-5p
miR-3687
miR-369-3p	8.2627
miR-370-3p	8.411
miR-371b-5p	7.4482
miR-373-5p
miR-374b-5p	9.3625
miR-375
miR-376c-3p	6.2163
miR-378a-3p	8.5575
miR-378b
miR-378d	1.6915
miR-378f
miR-378g
miR-380-5p
miR-381-3p	7.1474
miR-382-5p	6.4134
miR-3907
miR-3909	1.9605
miR-3928-3p	3.9757
miR-3940-5p
miR-409-3p	9.0429
miR-410-3p	7.464
miR-421	8.2474
miR-422a
miR-424-3p	7.4718
miR-424-5p	7.5374
miR-4253
miR-425-3p	11.0078
miR-425-5p	10.8911
miR-4259
miR-4263
miR-4274
miR-4279
miR-4291
miR-4296
miR-4301
miR-4302
miR-4306
miR-431-5p
miR-432-3p	3.6836
miR-4419a
miR-4429
miR-4436a
miR-4446-3p	6.6141
miR-4449
miR-4459
miR-4481
miR-4505
miR-4506
miR-4507
miR-450b-5p	7.8909
miR-4513
miR-4519
miR-451a	15.0135
miR-4530
miR-4535
miR-4538
miR-4539
miR-454-3p	3.4245
miR-4640-3p
miR-4646-5p	3.024
miR-4649-5p
miR-4655-5p
miR-4658
miR-4668-5p
miR-4688
miR-4690-3p
miR-4690-5p
miR-4691-5p
miR-4695-5p
miR-4697-3p
miR-4701-3p
miR-4706
miR-4713-3p
miR-4713-5p
miR-4725-5p
miR-4726-3p
miR-4726-5p
miR-4728-3p
miR-4728-5p
miR-4731-3p
miR-4732-5p	7.5263
miR-4734
miR-4736
miR-4738-3p	3.8588
miR-4747-3p
miR-4747-5p
miR-4756-5p
miR-4769-3p
miR-4783-3p
miR-484	13.0593
miR-485-3p
miR-486-5p	15.5981
miR-487b-3p	4.9238
miR-489-3p
miR-494-3p	7.7051
miR-495-3p	6.8392
miR-5006-5p
miR-501-3p	11.5716
miR-502-3p	10.8098
miR-503-5p	5.7361
miR-505-3p	6.4971
miR-5093
miR-5190
miR-5196-3p
miR-532-3p	4.8045
miR-532-5p	7.376
miR-542-3p
miR-542-5p
miR-543	6.4905
miR-548ax
miR-548d-5p
miR-550a-3-5p	4.8389
miR-557
miR-5585-3p
miR-5585-5p
miR-564
miR-572
miR-574-3p	7.5275
miR-584-5p	11.1589
miR-590-5p
miR-591
miR-595
miR-615-3p
miR-616-3p
miR-623
miR-629-5p	9.4037
miR-631
miR-637
miR-645
miR-646
miR-652-3p	10.6416
miR-660-5p	7.5423
miR-661
miR-662
miR-664a-3p	2.906
miR-664b-3p
miR-671-3p	5.995
miR-675-3p
miR-7-1-3p	4.9004
miR-7-2-3p
miR-744-5p	9.4074
miR-7-5p	4.7398
miR-760	4.6765
miR-766-3p	5.772
miR-770-5p
miR-874-3p	8.2658
miR-877-3p
miR-877-5p	9.6289
miR-885-5p
miR-887-3p
miR-92a-3p	12.5681
miR-92b-3p	8.6349
miR-92b-5p	3.5318
miR-93-3p	5.1658
miR-93-5p	8.8878
miR-937-3p
miR-941	7.2278
miR-99a-5p	13.6404
miR-99b-3p	3.4074
miR-99b-5p	12.1998
let-7a-2-3p
let-7a-3p	6.2901
let-7c-3p
let-7e-3p	1.1988
let-7f-1-3p	4.7194
let-7f-2-3p	4.8397
miR-1
miR-101-5p	2.5924
miR-103a-2-5p	2.3191
miR-105-3p
miR-106a-3p	4.3763
miR-106a-5p	6.4909
miR-106b-3p	7.9434
miR-10a-3p	3.9129
miR-10b-3p	7.3056
miR-1178-3p
miR-1178-5p
miR-1179
miR-1180-5p
miR-1182
miR-1184
miR-1185-1-3p	3.6164
miR-1185-2-3p
miR-1185-5p
miR-1193
miR-1197
miR-1199-3p
miR-1200
miR-1202
miR-1204
miR-1205
miR-1207-3p
miR-1208
miR-1225-5p
miR-1229-5p
miR-1234-3p
miR-1236-3p
miR-1236-5p
miR-1237-5p
miR-1238-5p
miR-1243
miR-1244
miR-1245b-3p
miR-124-5p
miR-1247-3p
miR-1249
miR-1250-3p
miR-1250-5p	3.2317
miR-1251-3p
miR-1252-3p
miR-1252-5p
miR-1254
miR-1255b-2-3p
miR-1256
miR-1257
miR-1258
miR-125a-3p	5.615
miR-125b-1-3p
miR-125b-2-3p	4.9512
miR-1261
miR-1262
miR-1263
miR-1264
miR-1265
miR-1267
miR-1269a
miR-1269b
miR-1270	2.5731
miR-1271-5p	8.1984
miR-1272
miR-1273a
miR-1273c	3.0216
miR-1273d
miR-1273g-5p
miR-1273h-5p	3.0952
miR-127-5p	3.8072
miR-1276
miR-1277-5p
miR-1278
miR-1279
miR-128-1-5p	3.4381
miR-1287-3p
miR-1288-3p
miR-1289
miR-129-1-3p	2.0112
miR-129-2-3p	4.3369
miR-1292-5p	3.5359
miR-1293
miR-1294	1.994
miR-1296-3p
miR-1297
miR-1298-3p
miR-1298-5p
miR-1299
miR-1301-5p
miR-1302
miR-1304-5p
miR-1307-5p	10.3161
miR-130a-5p
miR-130b-5p	6.8059
miR-1321
miR-1323
miR-1324
miR-132-5p	4.1665
miR-133a-3p	4.3754
miR-133a-5p
miR-133b
miR-1343-5p
miR-134-3p
miR-135a-3p
miR-135a-5p	2.9628
miR-135b-3p
miR-136-3p	8.4986
miR-136-5p	3.4591
miR-137
miR-138-2-3p
miR-138-5p	3.1569
miR-140-5p	4.2559
miR-141-3p	6.0005
miR-141-5p
miR-143-5p	0.67
miR-144-5p	5.8423
miR-145-3p	10.8627
miR-1468-3p
miR-1468-5p	3.3195
miR-146a-3p	4.6405
miR-146b-3p	2.5867
miR-147a
miR-147b
miR-149-5p	3.1971
miR-150-3p	8.3945
miR-153-3p
miR-153-5p
miR-1537-5p
miR-1538
miR-154-3p
miR-155-3p
miR-15a-3p	2.407
miR-16-1-3p
miR-17-3p	4.5506
miR-181a-2-3p	5.7605
miR-181a-3p	5.3008
miR-181b-3p
miR-181c-3p	6.1939
miR-181d-3p
miR-181d-5p	5.0262
miR-182-3p	2.7265
miR-182-5p	9.2223
miR-183-3p
miR-183-5p	7.1006
miR-184	4.6379
miR-185-3p	6.4439
miR-186-3p
miR-187-3p
miR-187-5p
miR-188-3p
miR-18b-3p
miR-18b-5p
miR-1908-5p	8.4923
miR-1909-3p
miR-190a-3p
miR-190a-5p
miR-190b
miR-1910-5p
miR-1911-3p
miR-1912
miR-1915-3p
miR-192-3p
miR-193a-3p
miR-194-3p
miR-196a-3p
miR-196a-5p
miR-196b-3p	1.0111
miR-196b-5p	3.2836
miR-197-5p	2.7137
miR-198
miR-19a-5p
miR-19b-1-5p
miR-19b-2-5p
miR-200a-3p	4.8536
miR-200b-3p	2.7168
miR-200b-5p
miR-200c-3p	4.1184
miR-200c-5p
miR-202-3p
miR-202-5p
miR-203b-3p
miR-203b-5p
miR-204-5p	5.1492
miR-2052
miR-2053
miR-205-3p
miR-2054
miR-206	4.1074
miR-208a-3p
miR-208a-5p
miR-208b-3p
miR-208b-5p
miR-20a-3p
miR-20b-3p
miR-210-3p	4.5824
miR-210-5p
miR-211-3p
miR-2114-3p
miR-2114-5p
miR-2115-3p	5.5138
miR-2115-5p
miR-211-5p
miR-2116-3p	2.5834
miR-2116-5p
miR-2117
miR-212-3p
miR-212-5p	2.6357
miR-21-3p	9.4665
miR-214-5p
miR-215-3p
miR-215-5p	6.1534
miR-216a-3p
miR-216a-5p
miR-216b-5p
miR-217
miR-218-1-3p
miR-218-2-3p
miR-218-5p	4.859
miR-219a-1-3p
miR-219a-2-3p
miR-219b-3p
miR-221-5p	8.3135
miR-222-5p
miR-2276-5p
miR-2355-3p	6.2164
miR-2355-5p	9.0721
miR-23b-5p	5.5321
miR-23c
miR-24-2-5p	5.6118
miR-2467-5p
miR-25-5p	4.987
miR-2681-3p
miR-2681-5p
miR-2682-3p
miR-2682-5p
miR-26a-1-3p	4.5595
miR-26a-2-3p	2.5334
miR-26b-3p	8.7824
miR-27a-5p	3.3901
miR-27b-5p	3.6966
miR-2909
miR-296-3p	3.3232
miR-296-5p	3.5963
miR-297
miR-298
miR-299-3p
miR-299-5p
miR-29a-5p
miR-29b-2-5p	2.7481
miR-29c-5p	3.9726
miR-300
miR-301a-5p	4.0705
miR-301b
miR-302a-3p
miR-302a-5p
miR-302b-3p
miR-302b-5p
miR-302c-3p
miR-302c-5p
miR-302d-3p
miR-302d-5p
miR-302e
miR-302f
miR-3064-3p
miR-3064-5p	1.5692
miR-30b-3p	2.9428
miR-30c-1-3p	2.9522
miR-30c-2-3p
miR-30d-3p	5.8537
miR-3115
miR-3116
miR-3117-5p
miR-3118
miR-3121-5p
miR-3122
miR-3123
miR-3124-3p
miR-3124-5p
miR-3125
miR-3126-3p
miR-3126-5p
miR-3127-5p	1.8169
miR-3128
miR-3129-3p
miR-3130-3p	0.7879
miR-3132
miR-3133
miR-3134
miR-3135a
miR-3136-5p	1.2608
miR-3137
miR-3138	5.652
miR-3140-3p
miR-3140-5p	5.8435
miR-3142
miR-3143	4.5908
miR-3144-3p
miR-3144-5p
miR-3145-3p
miR-3145-5p
miR-3146
miR-3148
miR-3149
miR-3150b-5p
miR-3152-3p
miR-3152-5p
miR-3153
miR-3155a
miR-3155b
miR-3156-5p
miR-3157-3p
miR-3157-5p
miR-3158-5p
miR-31-5p	4.2581
miR-3161
miR-3162-5p
miR-3163
miR-3165
miR-3166
miR-3167
miR-3169
miR-3170
miR-3171
miR-3174
miR-3175
miR-3177-3p	2.4355
miR-3177-5p
miR-3179
miR-3180
miR-3182
miR-3186-3p
miR-3186-5p
miR-3187-5p
miR-3188
miR-3189-3p
miR-3191-5p
miR-3192-3p
miR-3192-5p
miR-3193
miR-3198
miR-3199
miR-3202	0.692
miR-323b-5p
miR-32-3p	2.1359
miR-325
miR-32-5p	8.249
miR-329-5p
miR-330-5p	3.3715
miR-331-5p	7.0732
miR-337-3p	4.4639
miR-337-5p	5.7168
miR-33a-3p	2.2413
miR-33b-5p
miR-340-3p	7.3551
miR-345-3p
miR-34a-3p
miR-34b-3p
miR-34b-5p
miR-34c-5p	2.5061
miR-3605-5p	6.6555
miR-3606-5p
miR-3607-3p
miR-3607-5p
miR-3609
miR-3611	3.0206
miR-3612
miR-3613-5p
miR-361-3p	5.9088
miR-3614-3p
miR-3616-5p
miR-3617-3p
miR-3617-5p
miR-3618
miR-3620-3p
miR-362-5p	5.2518
miR-363-5p
miR-3648
miR-3649
miR-3650
miR-3654
miR-3655
miR-3657
miR-3658
miR-3659
miR-365a-5p
miR-365b-5p
miR-3660
miR-3661
miR-3662
miR-3664-5p
miR-3666
miR-3667-3p
miR-3667-5p
miR-3668
miR-3670
miR-367-3p
miR-3674
miR-3675-3p
miR-367-5p
miR-3677-5p
miR-3678-3p
miR-3679-3p
miR-3679-5p	8.2581
miR-3680-3p
miR-3680-5p
miR-3682-3p
miR-3682-5p
miR-3684
miR-3685
miR-3686
miR-3688-5p
miR-3689a-3p
miR-3689a-5p
miR-3689b-3p
miR-3689d
miR-3689f
miR-3690
miR-3691-3p
miR-3691-5p
miR-3692-3p
miR-3692-5p
miR-369-5p	2.4981
miR-370-5p
miR-3713
miR-3714
miR-371b-3p
miR-372-3p
miR-372-5p
miR-373-3p
miR-374a-3p	4.3227
miR-374b-3p	2.4566
miR-374c-5p
miR-376a-2-5p
miR-376a-3p	2.4648
miR-376a-5p
miR-376b-3p
miR-376b-5p
miR-376c-5p
miR-377-3p	4.877
miR-377-5p	3.5727
miR-378c	4.0781
miR-378e
miR-378h
miR-378i	3.7805
miR-379-3p	3.7439
miR-379-5p	5.0267
miR-380-3p	4.6125
miR-381-5p
miR-382-3p	5.3372
miR-383-3p
miR-383-5p
miR-384
miR-3908
miR-3910
miR-3912-3p
miR-3912-5p
miR-3913-5p	1.1037
miR-3914
miR-3915
miR-3916
miR-3917
miR-3919
miR-3920
miR-3921
miR-3922-3p
miR-3922-5p
miR-3923
miR-3924
miR-3925-5p
miR-3926
miR-3927-5p
miR-3928-5p
miR-3929
miR-3934-3p
miR-3934-5p
miR-3935
miR-3936
miR-3937
miR-3939
miR-3941
miR-3942-5p	1.5548
miR-3943
miR-3944-5p	4.5326
miR-3945
miR-3973
miR-3974
miR-3975
miR-3978
miR-409-5p	8.9591
miR-410-5p
miR-411-3p	4.5012
miR-411-5p	4.6907
miR-412-3p
miR-412-5p	2.6981
miR-4251
miR-4252
miR-4255
miR-4256
miR-4257
miR-4261
miR-4262
miR-4264
miR-4265
miR-4266
miR-4267
miR-4268
miR-4269
miR-4270
miR-4271
miR-4272
miR-4273
miR-4275
miR-4276
miR-4277
miR-4278
miR-4280
miR-4282
miR-4283
miR-4287
miR-4289
miR-429	1.9326
miR-4290
miR-4292
miR-4293
miR-4294
miR-4295
miR-4297
miR-4299
miR-4300
miR-4303
miR-4304
miR-4305
miR-4307
miR-4308
miR-4309
miR-4310
miR-4311
miR-4312
miR-431-3p
miR-4314
miR-4315
miR-4317
miR-4318
miR-4319
miR-4320
miR-4322
miR-4324
miR-4325
miR-432-5p	8.4938
miR-4326
miR-4327
miR-4328
miR-4329
miR-4330
miR-433-3p	5.4509
miR-433-5p
miR-4417
miR-4419b
miR-4420
miR-4421
miR-4422
miR-4423-3p
miR-4423-5p
miR-4424
miR-4425
miR-4426
miR-4427
miR-4428
miR-4430
miR-4431
miR-4432
miR-4433b-5p	8.7331
miR-4434
miR-4435
miR-4436b-3p
miR-4437
miR-4438
miR-4439
miR-4440
miR-4441
miR-4442
miR-4444
miR-4446-5p
miR-4447
miR-4450
miR-4451
miR-4452
miR-4453
miR-4455
miR-4457
miR-4458
miR-4460
miR-4461
miR-4462
miR-4463
miR-4464
miR-4465
miR-4467
miR-4468
miR-4471
miR-4472
miR-4473
miR-4474-3p
miR-4476
miR-4477a
miR-4477b
miR-4478
miR-448
miR-4480
miR-4483
miR-4484
miR-4486
miR-4487
miR-4489
miR-4490
miR-4491
miR-4494
miR-4495
miR-4496
miR-4498
miR-4499
miR-449a
miR-449b-3p
miR-449b-5p
miR-449c-3p
miR-449c-5p
miR-4500
miR-4501
miR-4502
miR-4503
miR-450a-2-3p
miR-450a-5p	5.7336
miR-450b-3p
miR-4510
miR-4511
miR-4512
miR-4514
miR-4515
miR-4517
miR-4518
miR-451b
miR-4520a-5p
miR-4521
miR-4522
miR-452-3p
miR-4524a-5p
miR-4524b-5p
miR-452-5p	3.2149
miR-4527
miR-4528
miR-4531
miR-4533
miR-4534
miR-4537
miR-4540
miR-454-5p	5.5035
miR-455-3p	1.0809
miR-455-5p
miR-4632-3p
miR-4632-5p
miR-4636
miR-4637
miR-4638-5p
miR-4639-3p
miR-4639-5p
miR-4641
miR-4642
miR-4644
miR-4645-3p
miR-4646-3p
miR-4647
miR-4648
miR-4649-3p
miR-4650-3p
miR-4652-3p
miR-4652-5p
miR-4653-3p
miR-4653-5p
miR-4654
miR-4655-3p
miR-4656
miR-4657
miR-4659b-5p	4.9506
miR-466
miR-4660
miR-4661-5p
miR-4662a-3p
miR-4663
miR-4664-3p
miR-4664-5p
miR-4665-5p	1.8193
miR-4666a-5p
miR-4666b
miR-4667-3p
miR-4667-5p	3.8168
miR-4668-3p
miR-4669
miR-4670-5p
miR-4671-3p
miR-4671-5p
miR-4672
miR-4673
miR-4675
miR-4676-3p	2.5231
miR-4677-3p	3.39
miR-4677-5p
miR-4678
miR-4679
miR-4680-3p
miR-4680-5p
miR-4681
miR-4682
miR-4683
miR-4684-3p
miR-4684-5p
miR-4685-3p
miR-4685-5p
miR-4686
miR-4687-3p
miR-4689
miR-4691-3p
miR-4692
miR-4693-3p
miR-4693-5p
miR-4694-5p
miR-4695-3p
miR-4696
miR-4697-5p
miR-4698
miR-4699-3p
miR-4699-5p
miR-4700-5p
miR-4701-5p
miR-4703-5p
miR-4704-3p
miR-4704-5p
miR-4707-3p	3.8326
miR-4707-5p
miR-4709-3p
miR-4709-5p
miR-4711-3p
miR-4712-5p
miR-4714-5p
miR-4718
miR-4719
miR-4720-3p
miR-4721
miR-4722-3p
miR-4722-5p
miR-4723-3p
miR-4723-5p
miR-4724-3p
miR-4725-3p
miR-4727-3p
miR-4727-5p
miR-4729
miR-4730
miR-4731-5p
miR-4732-3p
miR-4733-3p
miR-4735-5p
miR-4737
miR-4738-5p
miR-4742-3p
miR-4742-5p
miR-4743-3p
miR-4743-5p
miR-4744
miR-4745-3p
miR-4746-5p
miR-4748
miR-4750-5p
miR-4751
miR-4753-3p
miR-4753-5p
miR-4758-5p
miR-4759
miR-4760-3p
miR-4760-5p
miR-4761-3p
miR-4761-5p
miR-4762-5p	2.6405
miR-4763-3p
miR-4764-3p
miR-4764-5p
miR-4765
miR-4766-5p
miR-4769-5p
miR-4770
miR-4771
miR-4772-5p
miR-4773
miR-4774-3p
miR-4774-5p
miR-4775	0.7958
miR-4777-3p
miR-4777-5p
miR-4778-3p
miR-4779
miR-4780
miR-4781-3p
miR-4781-5p
miR-4782-5p
miR-4784
miR-4786-3p
miR-4786-5p
miR-4788
miR-4789-3p
miR-4789-5p
miR-4790-3p
miR-4790-5p
miR-4791
miR-4793-3p
miR-4793-5p
miR-4794
miR-4795-3p
miR-4795-5p
miR-4796-5p
miR-4798-3p
miR-4798-5p
miR-4799-5p
miR-4800-3p
miR-4800-5p
miR-4801
miR-4803
miR-485-5p	4.2854
miR-487a-3p	4.0764
miR-487a-5p
miR-488-3p
miR-488-5p
miR-489-5p
miR-490-5p
miR-491-3p
miR-491-5p	2.8294
miR-492
miR-493-3p	5.1886
miR-493-5p	6.06
miR-494-5p
miR-495-5p
miR-496	4.892
miR-497-3p
miR-498
miR-4999-5p
miR-499b-3p
miR-5000-5p
miR-5001-3p	2.6873
miR-5001-5p
miR-5002-3p
miR-5002-5p
miR-5003-3p
miR-5003-5p
miR-5004-3p
miR-5004-5p
miR-5006-3p
miR-5007-3p
miR-5007-5p
miR-5008-5p
miR-5009-3p
miR-5009-5p
miR-500a-3p	10.8098
miR-500a-5p
miR-500b-3p	3.964
miR-500b-5p
miR-5010-3p
miR-5010-5p	4.6865
miR-5011-5p
miR-501-5p
miR-502-5p
miR-504-3p
miR-504-5p	4.1561
miR-5047
miR-505-5p	5.4575
miR-506-3p
miR-506-5p
miR-507
miR-508-5p
miR-5087
miR-5088-3p
miR-5088-5p
miR-5089-3p
miR-5090
miR-5091
miR-509-3-5p
miR-509-3p
miR-509-5p
miR-510-3p
miR-510-5p
miR-511-3p
miR-511-5p
miR-512-3p
miR-512-5p
miR-513a-3p
miR-513a-5p
miR-513b-3p
miR-513c-3p
miR-513c-5p
miR-514a-3p
miR-514a-5p
miR-514b-3p
miR-514b-5p
miR-515-3p
miR-515-5p
miR-516a-5p
miR-517-5p
miR-517a-3p
miR-517c-3p
miR-5186
miR-5187-3p
miR-5187-5p	3.9197
miR-5189-3p
miR-5189-5p	4.6117
miR-518b
miR-518c-3p
miR-5191
miR-5192
miR-5193
miR-5194
miR-5195-3p
miR-5195-5p
miR-5196-5p
miR-5197-3p
miR-5197-5p
miR-519a-3p
miR-519b-3p
miR-519c-3p
miR-519d-3p
miR-519e-3p
miR-519e-5p
miR-520a-5p
miR-520b
miR-520c-3p
miR-520d-3p
miR-520e
miR-520f-3p
miR-520g-5p
miR-521
miR-522-3p
miR-525-5p
miR-539-3p	5.4407
miR-539-5p
miR-541-3p
miR-541-5p
miR-544a
miR-544b	3.0289
miR-545-3p	1.1934
miR-545-5p
miR-548ab
miR-548ad
miR-548ae
miR-548ag
miR-548ak
miR-548al
miR-548ao-3p
miR-548ao-5p
miR-548ar-3p
miR-548as-3p
miR-548au-3p
miR-548av-5p
miR-548aw
miR-548ay-3p
miR-548ay-5p	3.0291
miR-548az-5p	2.1858
miR-548b-3p
miR-548b-5p
miR-548ba
miR-548e-3p	5.5099
miR-548e-5p	4.221
miR-548g-3p
miR-548h-5p
miR-548j-3p	2.4425
miR-548k	4.3969
miR-548m
miR-548s
miR-548t-5p
miR-548v
miR-548w	1.9629
miR-548x-3p
miR-548y
miR-549a
miR-550a-5p	4.9653
miR-550b-2-5p
miR-551a	5.7138
miR-551b-3p
miR-551b-5p
miR-552-3p
miR-552-5p
miR-554
miR-555
miR-556-3p	2.728
miR-556-5p	4.2712
miR-5571-3p
miR-5571-5p
miR-5572
miR-5579-5p
miR-558
miR-5580-3p
miR-5581-3p
miR-5581-5p
miR-5582-3p
miR-5582-5p
miR-5584-3p
miR-5584-5p
miR-5586-3p
miR-5587-3p
miR-5588-5p
miR-5589-3p
miR-5589-5p
miR-559
miR-561-3p
miR-561-5p
miR-563
miR-566
miR-567
miR-5680
miR-5682
miR-5684
miR-5685
miR-5687
miR-5688
miR-5689
miR-569
miR-5690
miR-5691
miR-5692a
miR-5692b
miR-5692c
miR-5693
miR-5694
miR-5695
miR-5696
miR-5697
miR-5698
miR-5699-5p
miR-5701
miR-5702
miR-5703
miR-5704
miR-5705
miR-5706
miR-5707
miR-571
miR-573
miR-5739
miR-574-5p	7.9814
miR-575
miR-576-3p	5.7465
miR-576-5p	4.3727
miR-577	2.5731
miR-578
miR-579-3p
miR-579-5p
miR-580-3p
miR-580-5p
miR-581
miR-583
miR-584-3p	3.3816
miR-585-3p
miR-586
miR-587
miR-588
miR-589-3p
miR-589-5p	7.883
miR-590-3p	3.9055
miR-593-3p
miR-593-5p
miR-597-3p
miR-597-5p
miR-598-3p	4.4722
miR-598-5p
miR-600
miR-601
miR-604
miR-605-3p	1.8002
miR-605-5p
miR-606
miR-6069
miR-607
miR-6071
miR-6072
miR-6073
miR-6075
miR-6076
miR-6078
miR-6079
miR-608
miR-6080
miR-6081
miR-6082
miR-6083
miR-6085
miR-6086
miR-6088
miR-612
miR-6124
miR-6126
miR-6127
miR-6128
miR-6129
miR-613
miR-6130
miR-6131
miR-6132
miR-6133
miR-6134
miR-614
miR-6165
miR-616-5p
miR-617
miR-618
miR-619-3p
miR-620
miR-621
miR-624-3p
miR-624-5p	5.1211
miR-625-5p	5.0102
miR-626
miR-627-3p	4.0797
miR-628-5p
miR-630
miR-632
miR-633
miR-634
miR-635
miR-640
miR-641	2.3646
miR-642a-5p
miR-642b-5p
miR-643
miR-644a
miR-647
miR-648
miR-649
miR-6499-3p
miR-6499-5p
miR-650
miR-6500-3p
miR-6500-5p
miR-6501-3p
miR-6501-5p
miR-6502-3p
miR-6502-5p
miR-6503-3p	2.5124
miR-6503-5p
miR-6504-5p
miR-6505-3p
miR-6505-5p
miR-6506-3p
miR-6506-5p
miR-6507-5p
miR-6509-5p
miR-6510-3p
miR-6511a-3p
miR-6511a-5p
miR-6511b-3p
miR-6513-3p	1.7941
miR-6513-5p	2.3329
miR-651-3p
miR-6514-3p
miR-6514-5p
miR-6515-3p
miR-6515-5p	2.6462
miR-651-5p	4.4111
miR-6516-3p
miR-6516-5p
miR-652-5p	3.7349
miR-653-3p
miR-654-3p	9.5017
miR-654-5p	4.2177
miR-655-3p	4.3083
miR-655-5p
miR-656-3p	6.2831
miR-656-5p
miR-657
miR-658
miR-660-3p
miR-663b
miR-664a-5p	6.9404
miR-664b-5p	3.4826
miR-668-3p	3.1647
miR-668-5p
miR-670-3p
miR-670-5p
miR-6715b-3p
miR-671-5p	2.3518
miR-6716-3p
miR-6716-5p
miR-6717-5p
miR-6718-5p
miR-6720-3p
miR-6720-5p
miR-6721-5p
miR-6722-3p
miR-6722-5p
miR-6723-5p
miR-6726-3p
miR-6726-5p
miR-6727-5p
miR-6728-3p
miR-6728-5p
miR-6729-3p
miR-6730-5p
miR-6731-3p
miR-6731-5p
miR-6733-3p
miR-6733-5p
miR-6734-3p
miR-6734-5p	5.0182
miR-6735-3p
miR-6735-5p	3.9827
miR-6736-3p
miR-6736-5p
miR-6737-3p
miR-6737-5p
miR-6738-3p
miR-6738-5p
miR-6739-3p
miR-6739-5p
miR-6740-3p
miR-6740-5p	3.8196
miR-6741-3p
miR-6741-5p	1.2957
miR-6742-3p
miR-6742-5p
miR-6744-3p
miR-6744-5p
miR-6745
miR-6746-5p
miR-6747-3p
miR-6747-5p
miR-6748-3p
miR-6748-5p
miR-6750-3p
miR-6750-5p
miR-6751-5p
miR-6753-3p
miR-6754-3p
miR-6754-5p
miR-6755-3p
miR-675-5p
miR-6756-5p
miR-6757-3p
miR-6757-5p
miR-6758-3p
miR-6758-5p
miR-6759-3p
miR-6759-5p
miR-6760-3p
miR-6760-5p
miR-6761-3p
miR-6761-5p
miR-6762-3p
miR-676-3p
miR-6764-3p
miR-6764-5p
miR-6765-5p
miR-676-5p
miR-6766-3p
miR-6766-5p
miR-6767-3p
miR-6767-5p
miR-6768-3p
miR-6768-5p
miR-6769a-3p
miR-6769a-5p
miR-6769b-3p
miR-6770-3p
miR-6770-5p
miR-6771-3p
miR-6771-5p
miR-6772-3p
miR-6772-5p
miR-6773-3p
miR-6773-5p
miR-6774-3p
miR-6774-5p
miR-6775-3p
miR-6775-5p
miR-6776-3p
miR-6776-5p
miR-6778-3p
miR-6778-5p
miR-6779-3p
miR-6779-5p
miR-6780a-3p
miR-6780a-5p	3.6711
miR-6780b-3p
miR-6780b-5p
miR-6781-3p
miR-6781-5p
miR-6782-3p
miR-6782-5p
miR-6783-3p
miR-6783-5p
miR-6784-5p
miR-6785-3p
miR-6786-3p
miR-6787-3p
miR-6787-5p
miR-6788-3p
miR-6789-3p
miR-6789-5p
miR-6790-5p
miR-6791-3p
miR-6791-5p
miR-6792-3p
miR-6792-5p
miR-6793-5p
miR-6794-3p
miR-6794-5p
miR-6795-3p
miR-6796-3p
miR-6796-5p
miR-6797-3p
miR-6797-5p
miR-6798-5p
miR-6799-3p
miR-6799-5p
miR-6800-3p
miR-6800-5p
miR-6801-3p
miR-6801-5p
miR-6802-3p
miR-6802-5p
miR-6803-3p
miR-6803-5p
miR-6804-3p
miR-6805-5p
miR-6806-3p
miR-6806-5p
miR-6807-3p
miR-6807-5p
miR-6808-5p
miR-6809-3p
miR-6809-5p	3.0262
miR-6810-3p
miR-6810-5p
miR-6811-3p
miR-6811-5p
miR-6812-5p
miR-6813-3p
miR-6813-5p
miR-6814-3p
miR-6814-5p
miR-6815-3p
miR-6815-5p	4.8868
miR-6816-3p
miR-6817-3p
miR-6817-5p
miR-6818-3p
miR-6818-5p
miR-6819-3p
miR-6819-5p
miR-6820-3p
miR-6821-3p
miR-6821-5p
miR-6822-3p
miR-6822-5p
miR-6823-3p
miR-6823-5p
miR-6824-5p
miR-6825-3p
miR-6825-5p
miR-6826-5p
miR-6827-3p
miR-6827-5p
miR-6828-3p
miR-6828-5p
miR-6829-5p
miR-6830-3p
miR-6830-5p
miR-6831-3p
miR-6831-5p
miR-6832-3p
miR-6832-5p
miR-6833-3p
miR-6833-5p
miR-6834-3p
miR-6834-5p
miR-6835-3p
miR-6835-5p
miR-6836-5p
miR-6837-3p
miR-6837-5p
miR-6838-3p
miR-6839-5p
miR-6840-3p
miR-6840-5p
miR-6841-3p
miR-6842-3p
miR-6842-5p
miR-6843-3p
miR-6844
miR-6845-5p
miR-6846-3p
miR-6846-5p
miR-6847-3p
miR-6847-5p
miR-6848-3p
miR-6848-5p
miR-6849-3p
miR-6849-5p
miR-6851-3p
miR-6851-5p
miR-6852-3p
miR-6852-5p	5.9574
miR-6853-3p
miR-6853-5p
miR-6854-3p
miR-6854-5p
miR-6855-3p
miR-6855-5p
miR-6856-3p
miR-6856-5p
miR-6857-3p
miR-6857-5p
miR-6859-3p
miR-6859-5p
miR-6861-3p
miR-6862-3p
miR-6862-5p	2.5038
miR-6863
miR-6864-3p
miR-6864-5p
miR-6865-5p	1.0787
miR-6866-3p
miR-6867-3p
miR-6867-5p
miR-6868-3p
miR-6868-5p
miR-6869-5p
miR-6870-3p
miR-6870-5p
miR-6871-5p
miR-6872-3p
miR-6872-5p
miR-6873-3p
miR-6873-5p
miR-6874-3p
miR-6874-5p
miR-6875-5p
miR-6876-3p
miR-6877-3p
miR-6877-5p	3.2598
miR-6878-5p
miR-6880-5p
miR-6881-3p
miR-6881-5p
miR-6882-3p
miR-6882-5p
miR-6883-3p
miR-6883-5p
miR-6884-3p
miR-6884-5p
miR-6885-3p
miR-6885-5p
miR-6886-3p
miR-6886-5p
miR-6887-3p
miR-6887-5p
miR-6888-3p
miR-6888-5p
miR-6889-3p
miR-6889-5p
miR-6890-3p
miR-6890-5p
miR-6891-3p
miR-6892-3p
miR-6892-5p
miR-6893-3p
miR-6893-5p
miR-6894-5p
miR-6895-3p
miR-6895-5p
miR-708-5p	3.4705
miR-7106-3p
miR-7106-5p
miR-7107-3p
miR-7107-5p
miR-7108-5p
miR-7109-3p
miR-7109-5p
miR-711
miR-7111-3p
miR-7111-5p
miR-7113-5p
miR-7114-3p
miR-7114-5p
miR-7150
miR-7151-3p
miR-7151-5p
miR-7152-3p
miR-7152-5p
miR-7153-3p
miR-7153-5p
miR-7154-3p
miR-7154-5p
miR-7155-5p
miR-7156-3p
miR-7156-5p
miR-7157-3p
miR-7157-5p
miR-7158-3p
miR-7159-3p
miR-7159-5p
miR-7160-3p
miR-7160-5p
miR-7161-3p
miR-7161-5p
miR-7162-3p
miR-7162-5p
miR-744-3p	3.7789
miR-7515
miR-758-3p	5.4054
miR-758-5p
miR-759
miR-761
miR-764
miR-765
miR-766-5p	4.6973
miR-767-3p
miR-767-5p
miR-769-3p
miR-769-5p	6.8002
miR-7702
miR-7703
miR-7705	1.1826
miR-7706	1.8009
miR-7843-3p
miR-7843-5p
miR-7844-5p
miR-7845-5p	1.8682
miR-7846-3p
miR-7848-3p
miR-7850-5p
miR-7851-3p
miR-7852-3p
miR-7853-5p
miR-7854-3p	3.8385
miR-7856-5p
miR-7973
miR-7974
miR-7976	4.8093
miR-7978
miR-802
miR-8052
miR-8053
miR-8054
miR-8055
miR-8056
miR-8057
miR-8059
miR-8060
miR-8061
miR-8062
miR-8063
miR-8065
miR-8067
miR-8068
miR-8069
miR-8070
miR-8071
miR-8074
miR-8076
miR-8077
miR-8078
miR-8079
miR-8080
miR-8081
miR-8082
miR-8083
miR-8084
miR-8085
miR-8086
miR-8087
miR-8088
miR-8089
miR-873-3p	3.0326
miR-873-5p	5.7044
miR-874-5p	1.5853
miR-875-3p
miR-875-5p
miR-876-3p
miR-876-5p
miR-885-3p
miR-888-3p
miR-888-5p
miR-889-3p	7.4974
miR-889-5p
miR-890
miR-891a-3p
miR-891a-5p
miR-891b
miR-892a
miR-892b
miR-892c-3p
miR-892c-5p
miR-920
miR-921
miR-922
miR-924
miR-92a-1-5p	2.6989
miR-92a-2-5p
miR-933
miR-934
miR-935
miR-936
miR-937-5p
miR-938
miR-939-5p
miR-9-3p	5.2711
miR-942-3p	5.1433
miR-943
miR-944
miR-95-3p	3.0694
[truncated: 3 more rows]

## Sheet: Fig_1E
miRNA	qPCR_379
let-7a-5p	0.5833
let-7b-5p	1.7505
let-7c-5p	0.2986
let-7d-3p	1.3799
let-7d-5p	1.0928
let-7e-5p	-0.6987
let-7f-5p	-0.3301
let-7g-3p	-3.39
let-7g-5p	4.1615
let-7i-5p	2.9805
miR-100-5p	2.2877
miR-101-3p	4.6479
miR-103a-3p	1.5811
miR-106b-5p	2.7116
miR-107	-1.5355
miR-10a-5p	-1.2997
miR-10b-5p	-1.8599
miR-1180-3p	-0.7318
miR-1183	1.362
miR-1207-5p	3.5775
miR-1224-5p	0.4386
miR-1225-3p	1.3306
miR-122-5p	3.5536
miR-1226-3p	-2.404
miR-1227-3p	-1.0163
miR-1228-3p	0.6667
miR-1229-3p	-0.07
miR-1231	-1.8383
miR-1233-3p	1.1479
miR-1237-3p	0.2945
miR-1238-3p	0.606
miR-124-3p	-1.7902
miR-1247-5p	1.3995
miR-1253	-2.1904
miR-125a-5p	2.6632
miR-125b-5p	2.1181
miR-126-3p	4.3072
miR-126-5p	3.8916
miR-1273e	0.342
miR-127-3p	-1.89
miR-1275	-0.6198
miR-1283	-1.3979
miR-128-3p	1.0257
miR-1285-5p	-2.0922
miR-1287-5p	3.6908
miR-1290	1.7021
miR-1291	-1.2698
miR-1295b-3p	-0.5691
miR-129-5p	-3.4739
miR-1296-5p	0.2509
miR-1301-3p	-1.0523
miR-1303	-2.2936
miR-1304-3p	-1.1904
miR-1305	-2.1697
miR-1306-3p	-0.4656
miR-1306-5p	-0.6878
miR-1307-3p	-0.2807
miR-130a-3p	0.0453
miR-130b-3p	-0.4255
miR-1322	-1.1534
miR-132-3p	-1.89
miR-134-5p	-2.6904
miR-138-1-3p	-2.1509
miR-139-3p	-1.7018
miR-139-5p	-0.2272
miR-142-5p	0.6015
miR-143-3p	-0.274
miR-144-3p	3.0644
miR-145-5p	0.2507
miR-146a-5p	1.689
miR-146b-5p	-1.0175
miR-1471	0.021
miR-148a-3p	4.6127
miR-148b-3p	3.9617
miR-149-3p	0.0788
miR-150-5p	5.884
miR-151a-3p	0.7401
miR-152-3p	0.0151
miR-1537-3p	0.1213
miR-1539	-1.343
miR-154-5p	0.1937
miR-155-5p	-2.6964
miR-1587	2.8142
miR-15a-5p	1.9912
miR-15b-3p	-2.218
miR-15b-5p	2.7672
miR-16-5p	5.6575
miR-17-5p	5.2257
miR-181a-5p	-0.5125
miR-181b-5p	1.9543
miR-181c-5p	-1.0181
miR-185-5p	3.2684
miR-186-5p	1.3566
miR-188-5p	-1.2714
miR-18a-3p	-1.3224
miR-18a-5p	0.5177
miR-1909-5p	-0.0041
miR-1910-3p	0.5842
miR-1913	2.4614
miR-191-3p	-1.4706
miR-1914-3p	-1.9286
miR-1914-5p	-1.6021
miR-1915-5p	6.0714
miR-191-5p	3.8109
miR-192-5p	-1.405
miR-193a-5p	0.546
miR-193b-3p	-2.2664
miR-193b-5p	-3.2532
miR-194-5p	-1.218
miR-195-3p	-0.3458
miR-195-5p	4.8591
miR-197-3p	1.0356
miR-1976	-0.4562
miR-199a-3p	4.2448
miR-199a-5p	-0.4591
miR-199b-5p	1.7763
miR-19a-3p	2.8751
miR-19b-3p	2.7386
miR-200a-5p	-3.4739
miR-204-3p	-2
miR-205-5p	-1.8979
miR-20a-5p	4.1556
miR-20b-5p	2.6671
miR-2110	-0.8666
miR-2113	-0.9759
miR-21-5p	6.0955
miR-221-3p	3.5049
miR-222-3p	0.9134
miR-223-3p	5.5399
miR-223-5p	0.0627
miR-22-3p	3.249
miR-224-5p	-1.2394
miR-22-5p	0.3999
miR-2276-3p	0.4373
miR-2278	-0.9815
miR-2392	-2.1904
miR-23a-3p	4.4854
miR-23a-5p	-2.0639
miR-23b-3p	1.9052
miR-24-3p	4.1591
miR-2467-3p	-0.1611
miR-25-3p	4.0732
miR-26a-5p	2.8123
miR-26b-5p	0.8665
miR-27a-3p	5.2126
miR-27b-3p	1.3893
miR-28-5p	-1.557
miR-2861	4.5885
miR-29a-3p	3.4496
miR-29b-1-5p	-2.2227
miR-29b-3p	-0.2133
miR-29c-3p	4.1814
miR-301a-3p	-3.1217
miR-30a-3p	-1.4162
miR-30a-5p	2.4963
miR-30b-5p	0.7343
miR-30c-5p	1.7777
miR-30d-5p	2.0711
miR-30e-3p	-0.5313
miR-30e-5p	2.4311
miR-3127-3p	-1.2227
miR-3131	1.5082
miR-3141	0.8517
miR-3147	-1.5391
miR-3154	-1.0792
miR-3159	-1.1068
miR-3176	-0.4434
miR-3180-3p	-1.6904
miR-3184-3p	-1.5533
miR-3185	-1.1011
miR-3187-3p	4.7206
miR-3189-5p	-2.5152
miR-3191-3p	-1.9607
miR-3197	2.24
miR-3200-5p	2.3271
miR-3201	-0.3542
miR-320a	5.8611
miR-320b	3.8369
miR-320c	-0.5505
miR-320d	0.3371
miR-320e	1.3361
miR-323a-3p	0.521
miR-323a-5p	-0.9977
miR-323b-3p	0.1563
miR-324-3p	2.1424
miR-324-5p	-2.1424
miR-326	1.4584
miR-328-3p	3.8331
miR-329-3p	-2.6552
miR-330-3p	-2.3383
miR-331-3p	-1.8402
miR-335-3p	-1.3743
miR-335-5p	0.0975
miR-338-3p	-1.9224
miR-339-3p	-1.0367
miR-339-5p	0.121
miR-33a-5p	-3.8365
miR-33b-3p	-1.8514
miR-340-5p	-1.4607
miR-342-3p	5.0331
miR-342-5p	1.2168
miR-345-5p	-1.7893
miR-346	-0.4409
miR-34a-5p	-2.8292
miR-34c-3p	-0.7773
miR-3605-3p	-1.89
miR-3613-3p	0.65
miR-3614-5p	-1.1054
miR-361-5p	-0.7965
miR-3619-3p	-1.5058
miR-3619-5p	-0.5533
miR-362-3p	-1.9607
miR-363-3p	-2.198
miR-3646	-0.2902
miR-3652	-1.9445
miR-3653	-1.2698
miR-365a-3p	-0.8649
miR-3663-5p	-1.4025
miR-3687	-1.4943
miR-369-3p	-3.3979
miR-370-3p	-1.6964
miR-371b-5p	-2.4392
miR-373-5p	8.2311
miR-374b-5p	-0.0639
miR-375	-2.8365
miR-376c-3p	-1.5169
miR-378a-3p	1.3587
miR-378b	1.4462
miR-378d	-0.4934
miR-378f	-1.6927
miR-378g	1.956
miR-380-5p	-1.2274
miR-381-3p	-2.0639
miR-382-5p	-1.2227
miR-3907	3.9527
miR-3909	-0.2325
miR-3928-3p	0.8943
miR-3940-5p	0.6456
miR-409-3p	0.7022
miR-410-3p	-3.0639
miR-421	-1.7631
miR-422a	-2.1467
miR-424-3p	-1.9977
miR-424-5p	4.8731
miR-4253	-1.2928
miR-425-3p	1.9945
miR-425-5p	2.4316
miR-4259	0.2361
miR-4263	-1.0319
miR-4274	0.962
miR-4279	-1.1726
miR-4291	1.7328
miR-4296	1.2889
miR-4301	5.9737
miR-4302	-0.9728
miR-4306	-0.4004
miR-431-5p	-2.89
miR-432-3p	-2.3979
miR-4419a	-1.8685
miR-4429	-0.5722
miR-4436a	-2.0639
miR-4446-3p	-0.6949
miR-4449	2.8747
miR-4459	1.4425
miR-4481	-1.0303
miR-4505	1.9276
miR-4506	-0.0177
miR-4507	2.4977
miR-450b-5p	-0.6483
miR-4513	-0.6036
miR-4519	-1.2402
miR-451a	9.6792
miR-4530	0.3826
miR-4535	0.3446
miR-4538	1.2896
miR-4539	1.2845
miR-454-3p	-2.544
miR-4640-3p	0.5225
miR-4646-5p	-0.5459
miR-4649-5p	-0.7519
miR-4655-5p	-0.6964
miR-4658	0.3318
miR-4668-5p	0.2323
miR-4688	-1.0564
miR-4690-3p	-1.576
miR-4690-5p	-1.1372
miR-4691-5p	-2.0319
miR-4695-5p	-1.5391
miR-4697-3p	-1.3666
miR-4701-3p	0.765
miR-4706	0.3161
miR-4713-3p	-2.2532
miR-4713-5p	-1.5105
miR-4725-5p	0.3442
miR-4726-3p	-1.1217
miR-4726-5p	-1.3542
miR-4728-3p	1.8226
miR-4728-5p	0.0627
miR-4731-3p	-1.2893
miR-4732-5p	0.5352
miR-4734	-0.7614
miR-4736	-2.0428
miR-4738-3p	0.1699
miR-4747-3p	-1.5533
miR-4747-5p	-0.4643
miR-4756-5p	-2.3959
miR-4769-3p	-0.2894
miR-4783-3p	2.0723
miR-484	6.1458
miR-485-3p	-1.813
miR-486-5p	8.7935
miR-487b-3p	-2.2971
miR-489-3p	-0.0317
miR-494-3p	0.2931
miR-495-3p	-2.1162
miR-5006-5p	1.9639
miR-501-3p	-2.6439
miR-502-3p	-1.5319
miR-503-5p	-0.5459
miR-505-3p	-0.1885
miR-5093	-1.1509
miR-5190	-0.5906
miR-5196-3p	-0.803
miR-532-3p	-0.0666
miR-532-5p	-2.5589
miR-542-3p	-3.1217
miR-542-5p	-2.8402
miR-543	-3.1904
miR-548ax	-2.0428
miR-548d-5p	-1.7149
miR-550a-3-5p	-2.0896
miR-557	-0.5086
miR-5585-3p	5.5347
miR-5585-5p	-2.0909
miR-564	-2.9141
miR-572	0.381
miR-574-3p	0.9442
miR-584-5p	1.2716
miR-590-5p	-0.9255
miR-591	-1.2854
miR-595	-0.8765
miR-615-3p	-1.4745
miR-616-3p	-1.8646
miR-623	-2.9829
miR-629-5p	-0.189
miR-631	-0.594
miR-637	3.0177
miR-645	-1.6258
miR-646	-3.3365
miR-652-3p	1.1498
miR-660-5p	1.6552
miR-661	-0.6818
miR-662	-1.5614
miR-664a-3p	-0.3954
miR-664b-3p	0.0776
miR-671-3p	1.6193
miR-675-3p	-0.1528
miR-7-1-3p	-1.4591
miR-7-2-3p	0.9017
miR-744-5p	-0.0906
miR-7-5p	-3.2402
miR-760	-0.8437
miR-766-3p	0.6758
miR-770-5p	-2.8402
miR-874-3p	1.7979
miR-877-3p	1.9236
miR-877-5p	-0.4224
miR-885-5p	-1.3919
miR-887-3p	-0.0375
miR-92a-3p	6.8704
miR-92b-3p	2.0664
miR-92b-5p	0.311
miR-93-3p	0.7352
miR-93-5p	2.5721
miR-937-3p	-1.4542
miR-941	-0.557
miR-99a-5p	1.2982
miR-99b-3p	-0.8242
miR-99b-5p	2.3816
let-7a-2-3p
let-7a-3p
let-7c-3p
let-7e-3p
let-7f-1-3p
let-7f-2-3p
miR-1
miR-101-5p
miR-103a-2-5p
miR-105-3p
miR-106a-3p
miR-106a-5p
miR-106b-3p
miR-10a-3p
miR-10b-3p
miR-1178-3p
miR-1178-5p
miR-1179
miR-1180-5p
miR-1182
miR-1184
miR-1185-1-3p
miR-1185-2-3p
miR-1185-5p
miR-1193
miR-1197
miR-1199-3p
miR-1200
miR-1202
miR-1204
miR-1205
miR-1207-3p
miR-1208
miR-1225-5p
miR-1229-5p
miR-1234-3p
miR-1236-3p
miR-1236-5p
miR-1237-5p
miR-1238-5p
miR-1243
miR-1244
miR-1245b-3p
miR-124-5p
miR-1247-3p
miR-1249
miR-1250-3p
miR-1250-5p
miR-1251-3p
miR-1252-3p
miR-1252-5p
miR-1254
miR-1255b-2-3p
miR-1256
miR-1257
miR-1258
miR-125a-3p
miR-125b-1-3p
miR-125b-2-3p
miR-1261
miR-1262
miR-1263
miR-1264
miR-1265
miR-1267
miR-1269a
miR-1269b
miR-1270
miR-1271-5p
miR-1272
miR-1273a
miR-1273c
miR-1273d
miR-1273g-5p
miR-1273h-5p
miR-127-5p
miR-1276
miR-1277-5p
miR-1278
miR-1279
miR-128-1-5p
miR-1287-3p
miR-1288-3p
miR-1289
miR-129-1-3p
miR-129-2-3p
miR-1292-5p
miR-1293
miR-1294
miR-1296-3p
miR-1297
miR-1298-3p
miR-1298-5p
miR-1299
miR-1301-5p
miR-1302
miR-1304-5p
miR-1307-5p
miR-130a-5p
miR-130b-5p
miR-1321
miR-1323
miR-1324
miR-132-5p
miR-133a-3p
miR-133a-5p
miR-133b
miR-1343-5p
miR-134-3p
miR-135a-3p
miR-135a-5p
miR-135b-3p
miR-136-3p
miR-136-5p
miR-137
miR-138-2-3p
miR-138-5p
miR-140-5p
miR-141-3p
miR-141-5p
miR-143-5p
miR-144-5p
miR-145-3p
miR-1468-3p
miR-1468-5p
miR-146a-3p
miR-146b-3p
miR-147a
miR-147b
miR-149-5p
miR-150-3p
miR-153-3p
miR-153-5p
miR-1537-5p
miR-1538
miR-154-3p
miR-155-3p
miR-15a-3p
miR-16-1-3p
miR-17-3p
miR-181a-2-3p
miR-181a-3p
miR-181b-3p
miR-181c-3p
miR-181d-3p
miR-181d-5p
miR-182-3p
miR-182-5p
miR-183-3p
miR-183-5p
miR-184
miR-185-3p
miR-186-3p
miR-187-3p
miR-187-5p
miR-188-3p
miR-18b-3p
miR-18b-5p
miR-1908-5p
miR-1909-3p
miR-190a-3p
miR-190a-5p
miR-190b
miR-1910-5p
miR-1911-3p
miR-1912
miR-1915-3p
miR-192-3p
miR-193a-3p
miR-194-3p
miR-196a-3p
miR-196a-5p
miR-196b-3p
miR-196b-5p
miR-197-5p
miR-198
miR-19a-5p
miR-19b-1-5p
miR-19b-2-5p
miR-200a-3p
miR-200b-3p
miR-200b-5p
miR-200c-3p
miR-200c-5p
miR-202-3p
miR-202-5p
miR-203b-3p
miR-203b-5p
miR-204-5p
miR-2052
miR-2053
miR-205-3p
miR-2054
miR-206
miR-208a-3p
miR-208a-5p
miR-208b-3p
miR-208b-5p
miR-20a-3p
miR-20b-3p
miR-210-3p
miR-210-5p
miR-211-3p
miR-2114-3p
miR-2114-5p
miR-2115-3p
miR-2115-5p
miR-211-5p
miR-2116-3p
miR-2116-5p
miR-2117
miR-212-3p
miR-212-5p
miR-21-3p
miR-214-5p
miR-215-3p
miR-215-5p
miR-216a-3p
miR-216a-5p
miR-216b-5p
miR-217
miR-218-1-3p
miR-218-2-3p
miR-218-5p
miR-219a-1-3p
miR-219a-2-3p
miR-219b-3p
miR-221-5p
miR-222-5p
miR-2276-5p
miR-2355-3p
miR-2355-5p
miR-23b-5p
miR-23c
miR-24-2-5p
miR-2467-5p
miR-25-5p
miR-2681-3p
miR-2681-5p
miR-2682-3p
miR-2682-5p
miR-26a-1-3p
miR-26a-2-3p
miR-26b-3p
miR-27a-5p
miR-27b-5p
miR-2909
miR-296-3p
miR-296-5p
miR-297
miR-298
miR-299-3p
miR-299-5p
miR-29a-5p
miR-29b-2-5p
miR-29c-5p
miR-300
miR-301a-5p
miR-301b
miR-302a-3p
miR-302a-5p
miR-302b-3p
miR-302b-5p
miR-302c-3p
miR-302c-5p
miR-302d-3p
miR-302d-5p
miR-302e
miR-302f
miR-3064-3p
miR-3064-5p
miR-30b-3p
miR-30c-1-3p
miR-30c-2-3p
miR-30d-3p
miR-3115
miR-3116
miR-3117-5p
miR-3118
miR-3121-5p
miR-3122
miR-3123
miR-3124-3p
miR-3124-5p
miR-3125
miR-3126-3p
miR-3126-5p
miR-3127-5p
miR-3128
miR-3129-3p
miR-3130-3p
miR-3132
miR-3133
miR-3134
miR-3135a
miR-3136-5p
miR-3137
miR-3138
miR-3140-3p
miR-3140-5p
miR-3142
miR-3143
miR-3144-3p
miR-3144-5p
miR-3145-3p
miR-3145-5p
miR-3146
miR-3148
miR-3149
miR-3150b-5p
miR-3152-3p
miR-3152-5p
miR-3153
miR-3155a
miR-3155b
miR-3156-5p
miR-3157-3p
miR-3157-5p
miR-3158-5p
miR-31-5p
miR-3161
miR-3162-5p
miR-3163
miR-3165
miR-3166
miR-3167
miR-3169
miR-3170
miR-3171
miR-3174
miR-3175
miR-3177-3p
miR-3177-5p
miR-3179
miR-3180
miR-3182
miR-3186-3p
miR-3186-5p
miR-3187-5p
miR-3188
miR-3189-3p
miR-3191-5p
miR-3192-3p
miR-3192-5p
miR-3193
miR-3198
miR-3199
miR-3202
miR-323b-5p
miR-32-3p
miR-325
miR-32-5p
miR-329-5p
miR-330-5p
miR-331-5p
miR-337-3p
miR-337-5p
miR-33a-3p
miR-33b-5p
miR-340-3p
miR-345-3p
miR-34a-3p
miR-34b-3p
miR-34b-5p
miR-34c-5p
miR-3605-5p
miR-3606-5p
miR-3607-3p
miR-3607-5p
miR-3609
miR-3611
miR-3612
miR-3613-5p
miR-361-3p
miR-3614-3p
miR-3616-5p
miR-3617-3p
miR-3617-5p
miR-3618
miR-3620-3p
miR-362-5p
miR-363-5p
miR-3648
miR-3649
miR-3650
miR-3654
miR-3655
miR-3657
miR-3658
miR-3659
miR-365a-5p
miR-365b-5p
miR-3660
miR-3661
miR-3662
miR-3664-5p
miR-3666
miR-3667-3p
miR-3667-5p
miR-3668
miR-3670
miR-367-3p
miR-3674
miR-3675-3p
miR-367-5p
miR-3677-5p
miR-3678-3p
miR-3679-3p
miR-3679-5p
miR-3680-3p
miR-3680-5p
miR-3682-3p
miR-3682-5p
miR-3684
miR-3685
miR-3686
miR-3688-5p
miR-3689a-3p
miR-3689a-5p
miR-3689b-3p
miR-3689d
miR-3689f
miR-3690
miR-3691-3p
miR-3691-5p
miR-3692-3p
miR-3692-5p
miR-369-5p
miR-370-5p
miR-3713
miR-3714
miR-371b-3p
miR-372-3p
miR-372-5p
miR-373-3p
miR-374a-3p
miR-374b-3p
miR-374c-5p
miR-376a-2-5p
miR-376a-3p
miR-376a-5p
miR-376b-3p
miR-376b-5p
miR-376c-5p
miR-377-3p
miR-377-5p
miR-378c
miR-378e
miR-378h
miR-378i
miR-379-3p
miR-379-5p
miR-380-3p
miR-381-5p
miR-382-3p
miR-383-3p
miR-383-5p
miR-384
miR-3908
miR-3910
miR-3912-3p
miR-3912-5p
miR-3913-5p
miR-3914
miR-3915
miR-3916
miR-3917
miR-3919
miR-3920
miR-3921
miR-3922-3p
miR-3922-5p
miR-3923
miR-3924
miR-3925-5p
miR-3926
miR-3927-5p
miR-3928-5p
miR-3929
miR-3934-3p
miR-3934-5p
miR-3935
miR-3936
miR-3937
miR-3939
miR-3941
miR-3942-5p
miR-3943
miR-3944-5p
miR-3945
miR-3973
miR-3974
miR-3975
miR-3978
miR-409-5p
miR-410-5p
miR-411-3p
miR-411-5p
miR-412-3p
miR-412-5p
miR-4251
miR-4252
miR-4255
miR-4256
miR-4257
miR-4261
miR-4262
miR-4264
miR-4265
miR-4266
miR-4267
miR-4268
miR-4269
miR-4270
miR-4271
miR-4272
miR-4273
miR-4275
miR-4276
miR-4277
miR-4278
miR-4280
miR-4282
miR-4283
miR-4287
miR-4289
miR-429
miR-4290
miR-4292
miR-4293
miR-4294
miR-4295
miR-4297
miR-4299
miR-4300
miR-4303
miR-4304
miR-4305
miR-4307
miR-4308
miR-4309
miR-4310
miR-4311
miR-4312
miR-431-3p
miR-4314
miR-4315
miR-4317
miR-4318
miR-4319
miR-4320
miR-4322
miR-4324
miR-4325
miR-432-5p
miR-4326
miR-4327
miR-4328
miR-4329
miR-4330
miR-433-3p
miR-433-5p
miR-4417
miR-4419b
miR-4420
miR-4421
miR-4422
miR-4423-3p
miR-4423-5p
miR-4424
miR-4425
miR-4426
miR-4427
miR-4428
miR-4430
miR-4431
miR-4432
miR-4433b-5p
miR-4434
miR-4435
miR-4436b-3p
miR-4437
miR-4438
miR-4439
miR-4440
miR-4441
miR-4442
miR-4444
miR-4446-5p
miR-4447
miR-4450
miR-4451
miR-4452
miR-4453
miR-4455
miR-4457
miR-4458
miR-4460
miR-4461
miR-4462
miR-4463
miR-4464
miR-4465
miR-4467
miR-4468
miR-4471
miR-4472
miR-4473
miR-4474-3p
miR-4476
miR-4477a
miR-4477b
miR-4478
miR-448
miR-4480
miR-4483
miR-4484
miR-4486
miR-4487
miR-4489
miR-4490
miR-4491
miR-4494
miR-4495
miR-4496
miR-4498
miR-4499
miR-449a
miR-449b-3p
miR-449b-5p
miR-449c-3p
miR-449c-5p
miR-4500
miR-4501
miR-4502
miR-4503
miR-450a-2-3p
miR-450a-5p
miR-450b-3p
miR-4510
miR-4511
miR-4512
miR-4514
miR-4515
miR-4517
miR-4518
miR-451b
miR-4520a-5p
miR-4521
miR-4522
miR-452-3p
miR-4524a-5p
miR-4524b-5p
miR-452-5p
miR-4527
miR-4528
miR-4531
miR-4533
miR-4534
miR-4537
miR-4540
miR-454-5p
miR-455-3p
miR-455-5p
miR-4632-3p
miR-4632-5p
miR-4636
miR-4637
miR-4638-5p
miR-4639-3p
miR-4639-5p
miR-4641
miR-4642
miR-4644
miR-4645-3p
miR-4646-3p
miR-4647
miR-4648
miR-4649-3p
miR-4650-3p
miR-4652-3p
miR-4652-5p
miR-4653-3p
miR-4653-5p
miR-4654
miR-4655-3p
miR-4656
miR-4657
miR-4659b-5p
miR-466
miR-4660
miR-4661-5p
miR-4662a-3p
miR-4663
miR-4664-3p
miR-4664-5p
miR-4665-5p
miR-4666a-5p
miR-4666b
miR-4667-3p
miR-4667-5p
miR-4668-3p
miR-4669
miR-4670-5p
miR-4671-3p
miR-4671-5p
miR-4672
miR-4673
miR-4675
miR-4676-3p
miR-4677-3p
miR-4677-5p
miR-4678
miR-4679
miR-4680-3p
miR-4680-5p
miR-4681
miR-4682
miR-4683
miR-4684-3p
miR-4684-5p
miR-4685-3p
miR-4685-5p
miR-4686
miR-4687-3p
miR-4689
miR-4691-3p
miR-4692
miR-4693-3p
miR-4693-5p
miR-4694-5p
miR-4695-3p
miR-4696
miR-4697-5p
miR-4698
miR-4699-3p
miR-4699-5p
miR-4700-5p
miR-4701-5p
miR-4703-5p
miR-4704-3p
miR-4704-5p
miR-4707-3p
miR-4707-5p
miR-4709-3p
miR-4709-5p
miR-4711-3p
miR-4712-5p
miR-4714-5p
miR-4718
miR-4719
miR-4720-3p
miR-4721
miR-4722-3p
miR-4722-5p
miR-4723-3p
miR-4723-5p
miR-4724-3p
miR-4725-3p
miR-4727-3p
miR-4727-5p
miR-4729
miR-4730
miR-4731-5p
miR-4732-3p
miR-4733-3p
miR-4735-5p
miR-4737
miR-4738-5p
miR-4742-3p
miR-4742-5p
miR-4743-3p
miR-4743-5p
miR-4744
miR-4745-3p
miR-4746-5p
miR-4748
miR-4750-5p
miR-4751
miR-4753-3p
miR-4753-5p
miR-4758-5p
miR-4759
miR-4760-3p
miR-4760-5p
miR-4761-3p
miR-4761-5p
miR-4762-5p
miR-4763-3p
miR-4764-3p
miR-4764-5p
miR-4765
miR-4766-5p
miR-4769-5p
miR-4770
miR-4771
miR-4772-5p
miR-4773
miR-4774-3p
miR-4774-5p
miR-4775
miR-4777-3p
miR-4777-5p
miR-4778-3p
miR-4779
miR-4780
miR-4781-3p
miR-4781-5p
miR-4782-5p
miR-4784
miR-4786-3p
miR-4786-5p
miR-4788
miR-4789-3p
miR-4789-5p
miR-4790-3p
miR-4790-5p
miR-4791
miR-4793-3p
miR-4793-5p
miR-4794
miR-4795-3p
miR-4795-5p
miR-4796-5p
miR-4798-3p
miR-4798-5p
miR-4799-5p
miR-4800-3p
miR-4800-5p
miR-4801
miR-4803
miR-485-5p
miR-487a-3p
miR-487a-5p
miR-488-3p
miR-488-5p
miR-489-5p
miR-490-5p
miR-491-3p
miR-491-5p
miR-492
miR-493-3p
miR-493-5p
miR-494-5p
miR-495-5p
miR-496
miR-497-3p
miR-498
miR-4999-5p
miR-499b-3p
miR-5000-5p
miR-5001-3p
miR-5001-5p
miR-5002-3p
miR-5002-5p
miR-5003-3p
miR-5003-5p
miR-5004-3p
miR-5004-5p
miR-5006-3p
miR-5007-3p
miR-5007-5p
miR-5008-5p
miR-5009-3p
miR-5009-5p
miR-500a-3p
miR-500a-5p
miR-500b-3p
miR-500b-5p
miR-5010-3p
miR-5010-5p
miR-5011-5p
miR-501-5p
miR-502-5p
miR-504-3p
miR-504-5p
miR-5047
miR-505-5p
miR-506-3p
miR-506-5p
miR-507
miR-508-5p
miR-5087
miR-5088-3p
miR-5088-5p
miR-5089-3p
miR-5090
miR-5091
miR-509-3-5p
miR-509-3p
miR-509-5p
miR-510-3p
miR-510-5p
miR-511-3p
miR-511-5p
miR-512-3p
miR-512-5p
miR-513a-3p
miR-513a-5p
miR-513b-3p
miR-513c-3p
miR-513c-5p
miR-514a-3p
miR-514a-5p
miR-514b-3p
miR-514b-5p
miR-515-3p
miR-515-5p
miR-516a-5p
miR-517-5p
miR-517a-3p
miR-517c-3p
miR-5186
miR-5187-3p
miR-5187-5p
miR-5189-3p
miR-5189-5p
miR-518b
miR-518c-3p
miR-5191
miR-5192
miR-5193
miR-5194
miR-5195-3p
miR-5195-5p
miR-5196-5p
miR-5197-3p
miR-5197-5p
miR-519a-3p
miR-519b-3p
miR-519c-3p
miR-519d-3p
miR-519e-3p
miR-519e-5p
miR-520a-5p
miR-520b
miR-520c-3p
miR-520d-3p
miR-520e
miR-520f-3p
miR-520g-5p
miR-521
miR-522-3p
miR-525-5p
miR-539-3p
miR-539-5p
miR-541-3p
miR-541-5p
miR-544a
miR-544b
miR-545-3p
miR-545-5p
miR-548ab
miR-548ad
miR-548ae
miR-548ag
miR-548ak
miR-548al
miR-548ao-3p
miR-548ao-5p
miR-548ar-3p
miR-548as-3p
miR-548au-3p
miR-548av-5p
miR-548aw
miR-548ay-3p
miR-548ay-5p
miR-548az-5p
miR-548b-3p
miR-548b-5p
miR-548ba
miR-548e-3p
miR-548e-5p
miR-548g-3p
miR-548h-5p
miR-548j-3p
miR-548k
miR-548m
miR-548s
miR-548t-5p
miR-548v
miR-548w
miR-548x-3p
miR-548y
miR-549a
miR-550a-5p
miR-550b-2-5p
miR-551a
miR-551b-3p
miR-551b-5p
miR-552-3p
miR-552-5p
miR-554
miR-555
miR-556-3p
miR-556-5p
miR-5571-3p
miR-5571-5p
miR-5572
miR-5579-5p
miR-558
miR-5580-3p
miR-5581-3p
miR-5581-5p
miR-5582-3p
miR-5582-5p
miR-5584-3p
miR-5584-5p
miR-5586-3p
miR-5587-3p
miR-5588-5p
miR-5589-3p
miR-5589-5p
miR-559
miR-561-3p
miR-561-5p
miR-563
miR-566
miR-567
miR-5680
miR-5682
miR-5684
miR-5685
miR-5687
miR-5688
miR-5689
miR-569
miR-5690
miR-5691
miR-5692a
miR-5692b
miR-5692c
miR-5693
miR-5694
miR-5695
miR-5696
miR-5697
miR-5698
miR-5699-5p
miR-5701
miR-5702
miR-5703
miR-5704
miR-5705
miR-5706
miR-5707
miR-571
miR-573
miR-5739
miR-574-5p
miR-575
miR-576-3p
miR-576-5p
miR-577
miR-578
miR-579-3p
miR-579-5p
miR-580-3p
miR-580-5p
miR-581
miR-583
miR-584-3p
miR-585-3p
miR-586
miR-587
miR-588
miR-589-3p
miR-589-5p
miR-590-3p
miR-593-3p
miR-593-5p
miR-597-3p
miR-597-5p
miR-598-3p
miR-598-5p
miR-600
miR-601
miR-604
miR-605-3p
miR-605-5p
miR-606
miR-6069
miR-607
miR-6071
miR-6072
miR-6073
miR-6075
miR-6076
miR-6078
miR-6079
miR-608
miR-6080
miR-6081
miR-6082
miR-6083
miR-6085
miR-6086
miR-6088
miR-612
miR-6124
miR-6126
miR-6127
miR-6128
miR-6129
miR-613
miR-6130
miR-6131
miR-6132
miR-6133
miR-6134
miR-614
miR-6165
miR-616-5p
miR-617
miR-618
miR-619-3p
miR-620
miR-621
miR-624-3p
miR-624-5p
miR-625-5p
miR-626
miR-627-3p
miR-628-5p
miR-630
miR-632
miR-633
miR-634
miR-635
miR-640
miR-641
miR-642a-5p
miR-642b-5p
miR-643
miR-644a
miR-647
miR-648
miR-649
miR-6499-3p
miR-6499-5p
miR-650
miR-6500-3p
miR-6500-5p
miR-6501-3p
miR-6501-5p
miR-6502-3p
miR-6502-5p
miR-6503-3p
miR-6503-5p
miR-6504-5p
miR-6505-3p
miR-6505-5p
miR-6506-3p
miR-6506-5p
miR-6507-5p
miR-6509-5p
miR-6510-3p
miR-6511a-3p
miR-6511a-5p
miR-6511b-3p
miR-6513-3p
miR-6513-5p
miR-651-3p
miR-6514-3p
miR-6514-5p
miR-6515-3p
miR-6515-5p
miR-651-5p
miR-6516-3p
miR-6516-5p
miR-652-5p
miR-653-3p
miR-654-3p
miR-654-5p
miR-655-3p
miR-655-5p
miR-656-3p
miR-656-5p
miR-657
miR-658
miR-660-3p
miR-663b
miR-664a-5p
miR-664b-5p
miR-668-3p
miR-668-5p
miR-670-3p
miR-670-5p
miR-6715b-3p
miR-671-5p
miR-6716-3p
miR-6716-5p
miR-6717-5p
miR-6718-5p
miR-6720-3p
miR-6720-5p
miR-6721-5p
miR-6722-3p
miR-6722-5p
miR-6723-5p
miR-6726-3p
miR-6726-5p
miR-6727-5p
miR-6728-3p
miR-6728-5p
miR-6729-3p
miR-6730-5p
miR-6731-3p
miR-6731-5p
miR-6733-3p
miR-6733-5p
miR-6734-3p
miR-6734-5p
miR-6735-3p
miR-6735-5p
miR-6736-3p
miR-6736-5p
miR-6737-3p
miR-6737-5p
miR-6738-3p
miR-6738-5p
miR-6739-3p
miR-6739-5p
miR-6740-3p
miR-6740-5p
miR-6741-3p
miR-6741-5p
miR-6742-3p
miR-6742-5p
miR-6744-3p
miR-6744-5p
miR-6745
miR-6746-5p
miR-6747-3p
miR-6747-5p
miR-6748-3p
miR-6748-5p
miR-6750-3p
miR-6750-5p
miR-6751-5p
miR-6753-3p
miR-6754-3p
miR-6754-5p
miR-6755-3p
miR-675-5p
miR-6756-5p
miR-6757-3p
miR-6757-5p
miR-6758-3p
miR-6758-5p
miR-6759-3p
miR-6759-5p
miR-6760-3p
miR-6760-5p
miR-6761-3p
miR-6761-5p
miR-6762-3p
miR-676-3p
miR-6764-3p
miR-6764-5p
miR-6765-5p
miR-676-5p
miR-6766-3p
miR-6766-5p
miR-6767-3p
miR-6767-5p
miR-6768-3p
miR-6768-5p
miR-6769a-3p
miR-6769a-5p
miR-6769b-3p
miR-6770-3p
miR-6770-5p
miR-6771-3p
miR-6771-5p
miR-6772-3p
miR-6772-5p
miR-6773-3p
miR-6773-5p
miR-6774-3p
miR-6774-5p
miR-6775-3p
miR-6775-5p
miR-6776-3p
miR-6776-5p
miR-6778-3p
miR-6778-5p
miR-6779-3p
miR-6779-5p
miR-6780a-3p
miR-6780a-5p
miR-6780b-3p
miR-6780b-5p
miR-6781-3p
miR-6781-5p
miR-6782-3p
miR-6782-5p
miR-6783-3p
miR-6783-5p
miR-6784-5p
miR-6785-3p
miR-6786-3p
miR-6787-3p
miR-6787-5p
miR-6788-3p
miR-6789-3p
miR-6789-5p
miR-6790-5p
miR-6791-3p
miR-6791-5p
miR-6792-3p
miR-6792-5p
miR-6793-5p
miR-6794-3p
miR-6794-5p
miR-6795-3p
miR-6796-3p
miR-6796-5p
miR-6797-3p
miR-6797-5p
miR-6798-5p
miR-6799-3p
miR-6799-5p
miR-6800-3p
miR-6800-5p
miR-6801-3p
miR-6801-5p
miR-6802-3p
miR-6802-5p
miR-6803-3p
miR-6803-5p
miR-6804-3p
miR-6805-5p
miR-6806-3p
miR-6806-5p
miR-6807-3p
miR-6807-5p
miR-6808-5p
miR-6809-3p
miR-6809-5p
miR-6810-3p
miR-6810-5p
miR-6811-3p
miR-6811-5p
miR-6812-5p
miR-6813-3p
miR-6813-5p
miR-6814-3p
miR-6814-5p
miR-6815-3p
miR-6815-5p
miR-6816-3p
miR-6817-3p
miR-6817-5p
miR-6818-3p
miR-6818-5p
miR-6819-3p
miR-6819-5p
miR-6820-3p
miR-6821-3p
miR-6821-5p
miR-6822-3p
miR-6822-5p
miR-6823-3p
miR-6823-5p
miR-6824-5p
miR-6825-3p
miR-6825-5p
miR-6826-5p
miR-6827-3p
miR-6827-5p
miR-6828-3p
miR-6828-5p
miR-6829-5p
miR-6830-3p
miR-6830-5p
miR-6831-3p
miR-6831-5p
miR-6832-3p
miR-6832-5p
miR-6833-3p
miR-6833-5p
miR-6834-3p
miR-6834-5p
miR-6835-3p
miR-6835-5p
miR-6836-5p
miR-6837-3p
miR-6837-5p
miR-6838-3p
miR-6839-5p
miR-6840-3p
miR-6840-5p
miR-6841-3p
miR-6842-3p
miR-6842-5p
miR-6843-3p
miR-6844
miR-6845-5p
miR-6846-3p
miR-6846-5p
miR-6847-3p
miR-6847-5p
miR-6848-3p
miR-6848-5p
miR-6849-3p
miR-6849-5p
miR-6851-3p
miR-6851-5p
miR-6852-3p
miR-6852-5p
miR-6853-3p
miR-6853-5p
miR-6854-3p
miR-6854-5p
miR-6855-3p
miR-6855-5p
miR-6856-3p
miR-6856-5p
miR-6857-3p
miR-6857-5p
miR-6859-3p
miR-6859-5p
miR-6861-3p
miR-6862-3p
miR-6862-5p
miR-6863
miR-6864-3p
miR-6864-5p
miR-6865-5p
miR-6866-3p
miR-6867-3p
miR-6867-5p
miR-6868-3p
miR-6868-5p
miR-6869-5p
miR-6870-3p
miR-6870-5p
miR-6871-5p
miR-6872-3p
miR-6872-5p
miR-6873-3p
miR-6873-5p
miR-6874-3p
miR-6874-5p
miR-6875-5p
miR-6876-3p
miR-6877-3p
miR-6877-5p
miR-6878-5p
miR-6880-5p
miR-6881-3p
miR-6881-5p
miR-6882-3p
miR-6882-5p
miR-6883-3p
miR-6883-5p
miR-6884-3p
miR-6884-5p
miR-6885-3p
miR-6885-5p
miR-6886-3p
miR-6886-5p
miR-6887-3p
miR-6887-5p
miR-6888-3p
miR-6888-5p
miR-6889-3p
miR-6889-5p
miR-6890-3p
miR-6890-5p
miR-6891-3p
miR-6892-3p
miR-6892-5p
miR-6893-3p
miR-6893-5p
miR-6894-5p
miR-6895-3p
miR-6895-5p
miR-708-5p
miR-7106-3p
miR-7106-5p
miR-7107-3p
miR-7107-5p
miR-7108-5p
miR-7109-3p
miR-7109-5p
miR-711
miR-7111-3p
miR-7111-5p
miR-7113-5p
miR-7114-3p
miR-7114-5p
miR-7150
miR-7151-3p
miR-7151-5p
miR-7152-3p
miR-7152-5p
miR-7153-3p
miR-7153-5p
miR-7154-3p
miR-7154-5p
miR-7155-5p
miR-7156-3p
miR-7156-5p
miR-7157-3p
miR-7157-5p
miR-7158-3p
miR-7159-3p
miR-7159-5p
miR-7160-3p
miR-7160-5p
miR-7161-3p
miR-7161-5p
miR-7162-3p
miR-7162-5p
miR-744-3p
miR-7515
miR-758-3p
miR-758-5p
miR-759
miR-761
miR-764
miR-765
miR-766-5p
miR-767-3p
miR-767-5p
miR-769-3p
miR-769-5p
miR-7702
miR-7703
miR-7705
miR-7706
miR-7843-3p
miR-7843-5p
miR-7844-5p
miR-7845-5p
miR-7846-3p
miR-7848-3p
miR-7850-5p
miR-7851-3p
miR-7852-3p
miR-7853-5p
miR-7854-3p
miR-7856-5p
miR-7973
miR-7974
miR-7976
miR-7978
miR-802
miR-8052
miR-8053
miR-8054
miR-8055
miR-8056
miR-8057
miR-8059
miR-8060
miR-8061
miR-8062
miR-8063
miR-8065
miR-8067
miR-8068
miR-8069
miR-8070
miR-8071
miR-8074
miR-8076
miR-8077
miR-8078
miR-8079
miR-8080
miR-8081
miR-8082
miR-8083
miR-8084
miR-8085
miR-8086
miR-8087
miR-8088
miR-8089
miR-873-3p
miR-873-5p
miR-874-5p
miR-875-3p
miR-875-5p
miR-876-3p
miR-876-5p
miR-885-3p
miR-888-3p
miR-888-5p
miR-889-3p
miR-889-5p
miR-890
miR-891a-3p
miR-891a-5p
miR-891b
miR-892a
miR-892b
miR-892c-3p
miR-892c-5p
miR-920
miR-921
miR-922
miR-924
miR-92a-1-5p
miR-92a-2-5p
miR-933
miR-934
miR-935
miR-936
miR-937-5p
miR-938
miR-939-5p
miR-9-3p
miR-942-3p
miR-943
miR-944
miR-95-3p
[truncated: 3 more rows]

## Sheet: Fig_2A
miRNA	logFC	P.Value
miR-6870-3p	-8.24325	1.96111e-14
miR-1287-5p	-7.83019	1.82276e-13
miR-1247-3p	-5.35809	6.61277e-13
miR-764	-5.38912	5.79238e-11
miR-1307-3p	-3.80986	1.16311e-09
miR-5694	-4.64096	1.50719e-09
miR-6892-3p	-4.20273	2.66249e-09
miR-937-3p	-3.02102	2.93785e-09
miR-6822-5p	5.46444	2.99319e-09
miR-1255b-2-3p	-4.28794	3.31323e-09
miR-4271	11.2718	3.51353e-09
miR-92b-3p	5.08028	4.13435e-09
miR-1233-3p	-3.02472	1.49208e-08
miR-6849-5p	3.71566	2.1083e-08
miR-1290	6.82307	2.68584e-08
miR-484	4.17894	3.30965e-08
miR-6511b-3p	-3.27851	3.37235e-08
miR-4447	-3.33802	3.77346e-08
miR-654-5p	6.2827	4.44731e-08
miR-4291	-3.10485	6.17238e-08
miR-4697-5p	3.57617	6.93608e-08
miR-6857-5p	3.20153	7.02198e-08
miR-6800-5p	4.02186	7.84435e-08
miR-4726-3p	-2.45991	1.30807e-07
miR-4688	3.54997	1.57252e-07
miR-2116-5p	-2.27762	1.90842e-07
miR-339-3p	-4.79631	2.13571e-07
miR-4259	3.52858	3.22427e-07
miR-1225-3p	-2.68368	3.291e-07
miR-6795-3p	-2.72389	4.18985e-07
miR-6769b-3p	-3.13217	4.37065e-07
miR-210-5p	-2.97413	4.45631e-07
miR-33b-5p	-2.80323	6.16869e-07
miR-3157-5p	-2.53011	6.90437e-07
miR-197-3p	3.29099	7.43244e-07
let-7d-3p	3.13616	8.32817e-07
miR-660-5p	3.37889	8.5706e-07
miR-4667-5p	-2.20898	9.69219e-07
miR-6810-3p	-2.90108	1.01546e-06
miR-424-5p	3.07236	1.07379e-06
miR-7114-3p	-2.68084	1.35182e-06
miR-6132	-2.68088	1.35704e-06
miR-6771-3p	-1.98491	1.46584e-06
miR-6768-5p	2.22435	1.48677e-06
miR-6798-5p	-4.82645	1.66098e-06
miR-211-3p	2.2629	1.68284e-06
miR-6069	-2.7071	1.84224e-06
miR-6796-3p	-2.56002	2.36764e-06
miR-6741-3p	-2.73902	2.4855e-06
miR-92a-3p	3.80568	2.58142e-06
miR-6819-3p	-2.1204	2.73063e-06
miR-4640-3p	-3.30648	3.21536e-06
miR-532-3p	2.94313	3.30428e-06
miR-205-5p	2.56605	3.57776e-06
miR-1224-5p	2.83033	4.01988e-06
miR-335-5p	3.26623	4.04176e-06
miR-1225-5p	2.07709	4.16032e-06
miR-4309	-2.07113	4.31755e-06
miR-1236-5p	2.04022	5.01322e-06
miR-486-5p	4.15146	5.06067e-06
miR-372-3p	-1.96226	5.24087e-06
miR-148a-3p	3.58609	5.46509e-06
miR-6761-5p	-1.95326	5.82172e-06
miR-3943	-2.40212	5.96722e-06
miR-3912-3p	-2.24738	5.98528e-06
miR-6825-3p	-2.58007	6.34203e-06
miR-130b-3p	3.15166	6.80913e-06
miR-6787-5p	2.15304	6.93494e-06
miR-6840-3p	2.17805	7.23483e-06
miR-4507	2.11038	9.81348e-06
miR-4274	-1.97878	1.04082e-05
miR-323b-3p	2.56777	1.19014e-05
miR-361-5p	3.19014	1.31972e-05
miR-3674	-2.46429	1.37416e-05
miR-4798-3p	-1.9914	1.44308e-05
miR-3175	2.70989	1.46233e-05
miR-4306	2.95417	1.49696e-05
miR-7109-5p	-1.89665	1.53064e-05
miR-6885-5p	2.46817	1.57207e-05
miR-4723-3p	-2.32343	1.594e-05
miR-3912-5p	-2.1553	1.65059e-05
miR-101-3p	3.21711	1.84014e-05
miR-4253	1.93009	2.14809e-05
miR-126-5p	3.41057	2.21854e-05
miR-196b-3p	-1.6957	2.47708e-05
miR-130a-3p	3.67346	2.57728e-05
miR-671-5p	-3.21766	2.58385e-05
miR-1307-5p	-2.14242	2.81837e-05
miR-342-3p	2.70173	2.93584e-05
miR-7111-5p	-4.59814	2.9673e-05
miR-6742-5p	-2.05521	3.12295e-05
miR-6131	2.70516	3.1983e-05
miR-5088-5p	1.68678	3.42021e-05
miR-4292	-2.82082	3.42321e-05
miR-590-5p	2.33884	3.51619e-05
miR-4299	1.41906	3.68109e-05
miR-5192	1.71995	4.01628e-05
miR-658	-2.34002	4.97723e-05
miR-3124-3p	-2.2034	5.3675e-05
miR-17-3p	-1.95626	5.93134e-05
miR-25-3p	2.74685	6.18121e-05
miR-648	-2.5901	6.21264e-05
miR-5572	2.08006	6.21875e-05
miR-574-5p	-2.08549	6.65618e-05
miR-148b-3p	2.73606	6.99109e-05
miR-3613-3p	1.89462	7.70652e-05
miR-1343-5p	2.35591	8.24962e-05
miR-3609	2.37961	8.66099e-05
miR-4800-3p	-1.60967	9.72187e-05
miR-4707-3p	-2.15556	0.000102963
miR-548d-5p	-1.79889	0.000104226
miR-664a-3p	1.88568	0.000104649
miR-6789-5p	-1.47029	0.000115518
miR-23a-3p	2.55347	0.000122238
miR-1269b	-1.5363	0.0001329
miR-3147	1.63958	0.000138927
miR-556-3p	-1.51625	0.000146355
miR-7155-5p	1.78397	0.000148519
miR-1909-3p	-1.38368	0.000148876
miR-885-5p	1.8987	0.000149202
miR-15a-5p	2.68462	0.00015343
miR-1285-5p	-1.92123	0.00015562
miR-4793-5p	-2.38071	0.00016578
miR-4537	-1.56886	0.000173481
miR-127-3p	3.45322	0.000173976
miR-3689d	-1.67525	0.000178178
miR-23c	-1.87847	0.000206173
miR-345-5p	1.91051	0.000209093
miR-4513	1.72573	0.000214272
miR-6887-3p	-2.53787	0.00021741
miR-6785-3p	-1.43337	0.000221082
miR-23b-3p	2.34591	0.000239579
miR-145-5p	2.52105	0.000239987
miR-1913	-1.57916	0.00024547
miR-4736	1.93942	0.000246043
miR-2115-5p	-1.32794	0.000246314
miR-501-3p	1.94362	0.000249287
miR-4667-3p	-1.51036	0.000269958
miR-323a-3p	2.02204	0.000283068
miR-6891-3p	-1.87753	0.000289802
miR-4722-5p	1.46242	0.000293079
miR-4706	-2.05127	0.000293804
miR-21-5p	3.12393	0.000327809
miR-629-5p	2.48314	0.000331851
miR-128-3p	1.94415	0.000350129
miR-1247-5p	-1.9891	0.000352801
miR-885-3p	1.94274	0.000362304
miR-24-3p	2.18305	0.000387133
miR-6824-5p	1.69056	0.000389632
miR-6731-3p	-1.22488	0.000394185
miR-4296	-1.7115	0.000413852
miR-6501-5p	-1.45088	0.000429217
miR-920	-1.29542	0.000432634
miR-6788-3p	-1.41771	0.00044493
miR-27a-3p	3.11793	0.000466168
miR-766-3p	1.60555	0.000468411
miR-197-5p	-3.09019	0.000512699
miR-342-5p	1.74696	0.000522308
miR-29c-3p	2.09677	0.000524799
miR-4534	-3.30497	0.000533258
miR-142-5p	2.43679	0.000576534
miR-6722-3p	-1.28009	0.000581816
miR-1909-5p	-1.48739	0.000605842
miR-3687	1.76624	0.000615673
miR-5090	1.80675	0.000627812
miR-362-3p	1.58728	0.000659244
miR-6875-5p	-2.04088	0.000703306
miR-6846-3p	-1.27476	0.000760168
miR-6740-5p	-1.38884	0.000762098
miR-497-3p	-1.69617	0.000801031
miR-4461	-1.95372	0.000809823
miR-502-3p	1.9343	0.000811967
miR-3152-5p	-1.3883	0.000866992
miR-4675	1.29916	0.00086906
miR-3155b	-1.24074	0.000872941
miR-30d-3p	-1.30707	0.000892019
miR-6810-5p	1.119	0.000895389
miR-223-5p	1.65707	0.000916221
miR-3157-3p	-1.14818	0.00100698
miR-133a-5p	-1.61127	0.00103156
miR-2276-3p	-1.45622	0.00103545
miR-1244	-1.34596	0.00110677
miR-4722-3p	-1.64365	0.0011086
miR-2115-3p	-1.1215	0.00119605
miR-1229-5p	1.64419	0.0012131
miR-362-5p	-1.43892	0.001233
miR-3187-3p	1.28319	0.00123723
miR-6729-3p	-1.31982	0.00127304
miR-6893-5p	1.48617	0.00128663
miR-6873-5p	-1.52649	0.001351
miR-1301-5p	-1.54254	0.00135826
miR-4279	-1.34241	0.00142993
miR-15b-5p	2.44289	0.00146871
miR-4769-3p	-1.8199	0.00147468
miR-4319	-1.29408	0.00154542
miR-99b-5p	1.40094	0.00157769
miR-6715b-3p	-1.74013	0.00164037
miR-3940-5p	-2.58833	0.0017266
miR-640	-1.41191	0.00173374
miR-20b-5p	1.71859	0.0017492
miR-3937	1.94811	0.00176567
miR-425-5p	1.75477	0.00177323
miR-4462	1.05943	0.00181116
miR-6833-5p	-1.47735	0.00182942
miR-4734	1.34552	0.00186832
miR-217	-1.24318	0.00195982
miR-1273a	-2.21609	0.00201556
miR-3677-5p	-1.59596	0.00218258
miR-1304-5p	-1.32555	0.00225249
miR-548ae	-1.11981	0.00227707
miR-6801-3p	-1.24498	0.00237014
miR-670-3p	-1.33626	0.00242186
miR-125b-5p	1.19523	0.00242986
miR-141-3p	-1.1036	0.00250412
miR-4294	1.15839	0.00254761
miR-4311	-1.40287	0.00257704
miR-589-5p	1.44451	0.00260604
miR-877-5p	0.933086	0.00262056
miR-6892-5p	1.07759	0.00264185
miR-765	-2.24152	0.00271959
miR-421	1.61245	0.00279579
miR-548j-3p	-1.21748	0.00279756
miR-4684-5p	-1.23216	0.00280927
miR-19b-3p	1.87845	0.00283112
miR-4305	-1.26381	0.00283867
miR-4753-3p	-1.26073	0.00284
miR-143-5p	-1.0974	0.00285537
miR-3663-5p	-1.24351	0.00295852
miR-6852-5p	-1.34736	0.00296476
miR-6760-3p	-1.15408	0.00304332
miR-6515-3p	1.01352	0.00314726
miR-192-5p	1.53467	0.00318157
miR-548ak	-1.15115	0.00322355
miR-6076	1.01759	0.00325191
miR-4419a	-2.30965	0.00331876
miR-650	1.12669	0.00333744
miR-548ay-5p	-1.25478	0.00351517
miR-6738-5p	0.976976	0.00354011
miR-3907	-1.10585	0.00365814
miR-3613-5p	1.16068	0.00389995
miR-6791-5p	1.22263	0.00401239
miR-485-3p	1.72762	0.00431096
miR-3158-5p	1.139	0.00447457
miR-194-5p	1.9216	0.00468923
miR-6804-3p	1.34677	0.00470461
miR-4687-3p	1.20625	0.00495006
miR-26b-5p	2.08257	0.00509301
miR-6717-5p	1.25423	0.00530172
miR-1296-3p	-1.38794	0.00566906
miR-27b-3p	1.58736	0.00570995
miR-1202	1.04321	0.00579726
miR-6736-5p	1.12063	0.00582446
miR-4442	1.65792	0.0058616
miR-4725-3p	1.06623	0.00645059
miR-4632-3p	1.22075	0.00663548
miR-494-3p	2.00239	0.00666993
miR-6821-3p	-1.23617	0.00671094
miR-6807-5p	0.800591	0.006892
miR-652-3p	1.46562	0.00691759
miR-18a-3p	1.35009	0.00697915
miR-6880-5p	-1.68274	0.00716569
miR-361-3p	1.26862	0.00746339
miR-935	-1.16395	0.00765543
miR-4783-3p	1.44416	0.00772083
miR-5703	-1.87643	0.00788092
miR-299-5p	-0.92145	0.00798672
miR-324-3p	1.21255	0.00798921
miR-328-3p	1.53975	0.00799762
miR-132-3p	1.6277	0.00802841
miR-374c-5p	-0.966436	0.00813177
miR-6799-3p	-1.03407	0.00846464
miR-4290	-1.17756	0.00850962
miR-365a-3p	1.84826	0.00852777
miR-2116-3p	-0.902962	0.00865079
miR-140-5p	1.43965	0.00877537
miR-556-5p	-0.948703	0.00880349
miR-4502	0.990316	0.00893174
miR-154-5p	1.16859	0.00895725
miR-433-3p	1.36919	0.0090328
miR-4750-5p	1.27184	0.00937795
miR-6823-3p	-0.829513	0.00938471
miR-149-3p	-1.36711	0.00943978
miR-128-1-5p	1.18199	0.00945689
miR-375	1.35686	0.00989942
miR-1229-3p	1.18756	0.010142
miR-1234-3p	-1.03059	0.010517
miR-208b-5p	-1.08438	0.0105311
miR-6813-3p	-0.847746	0.011022
miR-3180	-1.30955	0.0113066
miR-3125	-1.32564	0.0117056
miR-5190	-1.0616	0.0118656
miR-584-5p	1.90853	0.0119129
miR-29a-3p	1.56801	0.0123278
miR-8089	1.01667	0.012388
miR-6829-5p	1.2618	0.0126436
miR-6746-5p	1.59379	0.0128887
miR-711	-1.26959	0.0129814
miR-6796-5p	1.10959	0.0130998
miR-222-3p	1.24434	0.0138564
miR-3667-3p	1.09963	0.0142423
miR-939-5p	1.51489	0.0142851
miR-6716-3p	1.02155	0.0143595
miR-4489	1.06281	0.0143864
miR-7156-3p	-1.10795	0.0147529
miR-6075	-0.866503	0.0158332
miR-363-3p	1.12991	0.0158458
miR-4758-5p	1.15802	0.0158862
miR-6886-3p	-1.00843	0.0161923
miR-4655-3p	-1.10626	0.0163851
miR-4436b-3p	0.70654	0.0166493
miR-4428	0.95492	0.0169225
miR-150-5p	1.46157	0.0171296
miR-30a-5p	1.10132	0.0174607
miR-4519	-1.12646	0.01761
miR-505-3p	1.22404	0.0176535
miR-616-5p	-0.951067	0.0176698
miR-760	0.725317	0.0181792
miR-8078	-1.01207	0.0184261
miR-6133	-1.88317	0.0184387
miR-16-5p	1.87178	0.0188579
miR-1289	-0.910929	0.0189704
miR-152-3p	1.17771	0.0189742
miR-331-5p	1.12304	0.0189868
miR-663b	1.1342	0.0191055
miR-4433b-5p	-1.92076	0.0195527
miR-6503-3p	0.96939	0.0196149
miR-199b-5p	1.34663	0.0199571
miR-381-3p	-0.851271	0.0200937
miR-181b-5p	0.992641	0.0203656
miR-6744-5p	-0.717038	0.0204295
miR-3177-3p	-0.999135	0.0205035
miR-4487	-1.36908	0.0205504
miR-4731-5p	0.810491	0.0205877
miR-199a-3p	1.36248	0.0212676
miR-10a-5p	0.946281	0.0214993
miR-124-3p	1.23648	0.0215913
miR-19a-3p	1.2871	0.0216438
miR-6126	-1.19003	0.022108
miR-6734-5p	-1.40906	0.022513
miR-1908-5p	-1.36857	0.022583
miR-33a-5p	-0.993513	0.0228714
miR-3152-3p	-0.893406	0.0231796
miR-30d-5p	1.24734	0.023256
miR-4539	0.965972	0.0236827
miR-4656	-1.76366	0.0237008
miR-574-3p	-0.802374	0.024362
miR-1182	-1.01073	0.0245555
miR-6124	-1.94368	0.0250677
miR-6776-5p	1.76255	0.0251321
miR-224-5p	1.28892	0.0251422
miR-4632-5p	1.18825	0.0254108
miR-2355-5p	1.18479	0.0255196
miR-2276-5p	-0.675428	0.0256296
miR-144-3p	1.60743	0.0257488
miR-3153	-1.89795	0.0257572
miR-1273e	-1.24292	0.0258019
miR-1301-3p	0.937085	0.026039
miR-548w	-0.888093	0.0260653
miR-204-5p	0.855433	0.0261162
miR-4684-3p	-0.677857	0.0265588
miR-22-5p	0.976782	0.026744
miR-221-3p	1.2845	0.02701
miR-6849-3p	-0.935996	0.0272486
miR-4530	0.85908	0.0272956
miR-6871-5p	-0.760826	0.0279558
miR-6846-5p	0.869287	0.0285369
miR-6781-5p	1.02663	0.0291335
miR-548ar-3p	-1.02538	0.0292167
miR-4436a	0.941255	0.0295668
miR-4700-5p	0.976886	0.0297609
miR-376b-5p	0.960246	0.0298291
miR-6794-3p	-0.727504	0.0306221
miR-6735-5p	0.73512	0.0308692
miR-6088	1.21559	0.0312525
miR-93-5p	1.04189	0.0321635
miR-6165	1.22918	0.0322323
miR-6736-3p	-0.630437	0.0328815
miR-6769a-5p	-0.699278	0.0332978
miR-5001-5p	0.716158	0.0334815
miR-3170	0.694946	0.0338935
miR-605-5p	-0.87233	0.034399
miR-6775-3p	-0.683609	0.0347735
miR-1914-5p	-0.792676	0.035284
miR-223-3p	1.4995	0.0352989
miR-4746-5p	-0.949785	0.036081
miR-6832-3p	-0.912639	0.0361157
miR-196b-5p	-0.86746	0.0362787
miR-4499	-1.57368	0.0366596
miR-30c-5p	1.07796	0.0375237
miR-6776-3p	-0.861392	0.0386269
miR-4699-3p	-0.867602	0.0387439
miR-500b-3p	0.634318	0.0391028
miR-191-5p	1.16043	0.0395945
miR-941	0.90908	0.0396082
miR-8069	-0.80142	0.0396945
miR-6747-3p	-0.728909	0.0399821
miR-181a-5p	1.00677	0.0400182
miR-338-3p	0.940662	0.0403679
miR-296-3p	1.28429	0.0408484
miR-7151-3p	-0.86028	0.0410306
miR-200a-5p	-0.639549	0.0418327
miR-4324	0.779191	0.04239
miR-6748-3p	-0.755945	0.0427701
miR-7845-5p	-1.20794	0.0428623
let-7g-5p	1.22993	0.0429146
miR-1914-3p	1.3913	0.0435196
miR-16-1-3p	-0.912307	0.0435929
miR-675-3p	-0.874892	0.0439426
miR-6831-5p	-1.01319	0.0442807
miR-532-5p	0.951683	0.0448562
miR-548s	-0.709516	0.0452786
miR-6784-5p	1.0381	0.0455124
miR-129-2-3p	0.855453	0.0466369
miR-1306-3p	-0.747188	0.0476704
miR-4725-5p	-1.07145	0.0488559
miR-409-3p	1.07331	0.0488933
miR-6890-5p	0.580916	0.0492624
miR-6721-5p	0.966338	0.0506205
miR-6842-5p	0.855309	0.050724
miR-337-3p	0.665941	0.0525601
let-7f-5p	1.2651	0.0543399
miR-744-5p	1.31649	0.0545484
miR-125b-2-3p	0.801705	0.0556244
miR-4646-5p	-0.808826	0.0562075
miR-5739	-0.896211	0.0566541
miR-6751-5p	-0.727654	0.0568078
miR-7107-5p	-1.42386	0.05782
miR-186-5p	0.894512	0.0579875
miR-6086	-1.54233	0.05835
miR-451a	1.50742	0.0584605
miR-6792-3p	-0.656419	0.0584895
miR-4459	-1.09964	0.0596897
miR-1910-3p	0.956894	0.0597186
miR-6775-5p	-0.896337	0.0597579
miR-4269	-0.683536	0.0603714
miR-4446-3p	0.554652	0.0605938
miR-103a-2-5p	0.882027	0.0610575
miR-1304-3p	-0.554014	0.062219
miR-1200	-0.776377	0.0626879
miR-4664-3p	-0.835193	0.0642388
miR-1275	-0.953432	0.0646332
miR-3934-5p	-0.574852	0.065776
miR-6848-5p	0.852692	0.066203
miR-874-5p	1.05215	0.0662159
miR-18b-5p	-0.747479	0.068328
miR-378e	-0.838751	0.0698383
miR-3191-3p	0.847316	0.0713068
miR-7978	-0.646271	0.0716898
miR-34a-3p	-0.742598	0.0718193
miR-4713-3p	0.843985	0.0733836
miR-188-3p	-0.55227	0.0744282
miR-876-3p	-0.509566	0.0755023
miR-4695-5p	0.730958	0.0756079
miR-4270	-1.04616	0.076353
miR-551b-3p	-0.773844	0.0771904
miR-365b-5p	0.556442	0.0790751
miR-370-3p	-0.642989	0.0799519
miR-145-3p	0.584447	0.0800912
miR-6771-5p	1.28828	0.0812068
miR-29b-2-5p	0.848663	0.0824119
miR-6881-5p	-1.56775	0.0829132
miR-3162-5p	-1.18076	0.0833815
miR-7-1-3p	0.628748	0.0844931
miR-4514	-0.543318	0.0854231
miR-7160-5p	0.758541	0.0860944
miR-193b-3p	0.655832	0.0862479
miR-6780a-5p	0.56839	0.0866218
miR-425-3p	0.859671	0.0877377
miR-548aw	0.641323	0.0877668
miR-7846-3p	-0.689457	0.0882791
miR-6807-3p	-0.709516	0.0884912
miR-647	-0.675908	0.089694
miR-8071	0.600195	0.0948543
miR-126-3p	-1.08541	0.0954403
miR-32-5p	0.961719	0.0962689
miR-5189-5p	-0.498929	0.0976549
miR-6753-3p	-0.770235	0.0982418
miR-3141	-0.94003	0.0985669
miR-1254	-0.755787	0.0993188
miR-181c-5p	-0.645334	0.100181
miR-937-5p	0.560781	0.101309
miR-134-5p	0.825928	0.101694
miR-5196-5p	-1.45151	0.101709
miR-378d	-0.953079	0.10441
miR-222-5p	-0.707595	0.104539
miR-133b	0.729686	0.105582
miR-3917	-0.536611	0.107997
miR-6837-5p	-0.613951	0.10897
miR-4690-5p	0.708813	0.109045
miR-93-3p	1.12837	0.11036
miR-1231	0.746634	0.112392
miR-625-5p	-0.740551	0.112895
miR-107	0.768496	0.113028
miR-320d	-0.827985	0.113602
miR-378b	-0.552875	0.113918
miR-6789-3p	-0.627015	0.114997
miR-6791-3p	-0.779617	0.115944
miR-6085	-0.975907	0.116485
miR-422a	0.612505	0.117011
miR-1249	-0.839371	0.119493
miR-542-5p	0.768098	0.120144
let-7f-1-3p	0.658245	0.122869
miR-4721	0.605194	0.12478
miR-1537-3p	0.852384	0.127295
miR-30e-5p	0.689335	0.128331
miR-186-3p	-0.510456	0.129745
miR-4689	-0.450698	0.130424
miR-3180-3p	-0.683418	0.133426
miR-10b-5p	0.866327	0.133537
miR-4707-5p	-0.581901	0.134316
miR-5189-3p	-0.56163	0.134609
miR-3130-3p	0.504814	0.134736
miR-6816-3p	0.484363	0.136891
miR-21-3p	0.483007	0.137048
miR-34a-5p	0.7429	0.138593
miR-3132	0.550717	0.139264
miR-1180-5p	-0.57627	0.142605
miR-6856-5p	-0.555318	0.142969
miR-337-5p	0.798137	0.144613
miR-5006-5p	-0.443619	0.144777
miR-4419b	-0.791532	0.145284
miR-500b-5p	0.558961	0.14531
miR-4681	-0.658798	0.145702
miR-649	-1.00558	0.146798
miR-320c	-0.761039	0.147025
miR-1228-3p	0.594632	0.147797
miR-4261	-0.56362	0.149178
miR-6887-5p	-0.721868	0.149511
miR-6750-5p	-0.762256	0.151474
miR-4322	0.611693	0.152871
miR-4727-5p	-0.626053	0.154049
miR-550a-3-5p	-0.692386	0.154675
miR-572	0.603169	0.156051
miR-196a-3p	-0.620822	0.156542
miR-181a-3p	-0.709666	0.157384
miR-1306-5p	-0.517443	0.15853
miR-4486	-0.790446	0.158551
miR-6865-5p	-0.99431	0.15915
let-7e-5p	-0.638788	0.159977
miR-212-3p	0.531615	0.160177
miR-150-3p	0.548679	0.160326
miR-5589-5p	0.499695	0.162184
miR-320a	-0.766798	0.162414
miR-4484	-0.749412	0.167149
miR-1291	0.991584	0.16816
miR-3928-3p	0.651419	0.168555
miR-6859-5p	0.476713	0.168571
miR-3929	0.775067	0.168925
miR-7106-5p	-0.911849	0.176502
miR-3140-5p	0.495934	0.177456
let-7g-3p	-0.449592	0.181073
miR-4701-5p	-0.724103	0.188099
miR-548e-5p	-0.5479	0.190677
miR-6511a-3p	0.43793	0.190889
miR-1207-3p	-0.478263	0.192521
miR-133a-3p	0.605408	0.192582
miR-6726-5p	0.400789	0.193901
miR-193b-5p	0.629751	0.195131
miR-374b-5p	0.610782	0.195482
miR-200c-5p	0.433476	0.197067
miR-551a	1.06797	0.197283
miR-100-5p	0.560522	0.198125
miR-6862-5p	0.583151	0.198743
miR-329-3p	0.580129	0.199124
miR-340-3p	0.44759	0.199435
miR-4297	-0.400907	0.199798
miR-101-5p	0.608421	0.200266
miR-320b	-0.666695	0.202909
miR-6894-5p	-0.936338	0.20536
miR-2682-3p	-0.5079	0.205844
miR-376a-3p	0.794394	0.207814
miR-106a-5p	-0.567155	0.209027
miR-29b-3p	0.597218	0.210365
miR-17-5p	0.654223	0.211962
miR-6845-5p	0.574306	0.214778
miR-4655-5p	0.607775	0.216111
miR-3140-3p	-0.432076	0.221816
miR-7515	-0.586168	0.223964
miR-662	-0.439909	0.226158
miR-103a-3p	0.630976	0.226288
miR-204-3p	0.41216	0.226294
miR-3186-5p	-0.423392	0.229763
miR-7150	-1.02274	0.230092
miR-6872-3p	-0.477151	0.235607
miR-4790-5p	0.379257	0.237727
miR-6802-5p	-0.539375	0.23971
miR-6726-3p	-0.41155	0.240845
miR-631	-0.565292	0.241093
miR-4763-3p	0.458728	0.242861
miR-187-3p	-0.465143	0.244571
miR-26b-3p	0.604128	0.246239
miR-185-5p	-0.552811	0.247062
miR-184	0.598172	0.247424
miR-3131	0.553116	0.247947
miR-664a-5p	-0.480875	0.24902
miR-561-5p	-0.562613	0.249139
miR-99b-3p	0.618896	0.251371
miR-29c-5p	-0.721705	0.25217
miR-3127-3p	-0.400596	0.253846
miR-187-5p	-0.41443	0.263509
miR-551b-5p	-0.589976	0.264535
miR-1287-3p	-0.463583	0.268425
miR-6803-5p	0.745329	0.275736
miR-99a-5p	0.444677	0.275804
miR-4505	-0.501713	0.276275
miR-331-3p	0.606319	0.278027
miR-4669	0.395258	0.280344
miR-6081	0.46164	0.280408
miR-31-5p	-0.486639	0.281493
miR-598-3p	-0.487946	0.282438
miR-6780b-5p	-0.616302	0.282917
miR-33a-3p	0.326135	0.284306
miR-4795-3p	-0.357302	0.284792
miR-6511a-5p	0.29959	0.285186
miR-200c-3p	0.489366	0.285298
miR-604	-0.64207	0.286797
miR-8052	0.474991	0.29109
miR-146a-5p	0.635031	0.291098
miR-6778-5p	-0.679584	0.291353
miR-495-3p	-0.572746	0.292243
miR-8060	-0.404616	0.293105
miR-6811-3p	-0.359533	0.293486
miR-6127	-0.654685	0.293597
miR-1269a	-0.486872	0.297608
miR-6877-5p	-0.476595	0.29895
miR-4429	-0.525114	0.299192
miR-4769-5p	-0.745543	0.303343
miR-3135a	0.636317	0.30396
miR-1271-5p	0.433062	0.305634
miR-1471	-0.336214	0.307901
miR-589-3p	0.51277	0.308803
miR-5088-3p	-0.296099	0.320725
miR-6812-5p	-0.406406	0.326501
miR-4728-5p	-0.692964	0.3273
miR-6765-5p	-0.348736	0.328823
miR-4732-3p	0.355591	0.330139
miR-1273g-5p	0.711975	0.331017
miR-3155a	-0.533729	0.333084
let-7e-3p	0.338963	0.339563
miR-324-5p	0.49456	0.340176
miR-550a-5p	-0.494709	0.341206
miR-1	0.520673	0.346899
miR-8085	-0.658534	0.347916
miR-301a-3p	0.510164	0.354421
miR-4699-5p	-0.333507	0.355354
miR-942-3p	-0.420469	0.356647
miR-605-3p	-0.33558	0.357932
miR-4512	0.351453	0.359099
miR-6872-5p	-0.416647	0.360845
miR-4665-5p	-0.409469	0.362369
miR-4533	-0.434139	0.363846
miR-4790-3p	0.280176	0.364077
miR-2467-3p	0.598857	0.364181
miR-933	-0.419719	0.3698
miR-34c-5p	0.306574	0.375465
miR-4745-3p	0.36518	0.376159
miR-122-5p	0.52521	0.377315
miR-5581-3p	0.471856	0.377639
miR-3667-5p	0.330747	0.383234
miR-564	0.292469	0.384476
miR-378f	-0.393832	0.384653
miR-1539	0.333825	0.386192
miR-4646-3p	-0.289163	0.386299
let-7b-5p	0.360179	0.386521
miR-4726-5p	-0.401443	0.390279
miR-1250-5p	0.26152	0.390635
miR-1587	-0.286808	0.391581
miR-4463	-0.56528	0.396171
miR-3922-5p	-0.543348	0.396172
miR-3197	-0.752157	0.398387
miR-1273c	-0.341229	0.39863
miR-378g	-0.291207	0.398666
miR-500a-3p	0.435814	0.398689
miR-6886-5p	-0.266162	0.399408
miR-4417	-0.36656	0.401448
miR-181d-5p	0.376088	0.405433
miR-4265	-0.273566	0.406501
miR-4644	-0.6051	0.406627
miR-34c-3p	-0.398851	0.406762
miR-3138	-0.318525	0.406939
miR-410-3p	0.475955	0.407666
miR-4753-5p	-0.27014	0.409209
miR-374b-3p	-0.307178	0.410285
miR-769-5p	-0.386231	0.414496
miR-1207-5p	-0.404936	0.416743
miR-3689b-3p	0.510438	0.417014
miR-2682-5p	0.271815	0.418077
miR-18a-5p	-0.398445	0.418851
miR-5193	-0.285228	0.419132
miR-4257	0.300781	0.421252
miR-7-5p	-0.298912	0.424454
miR-7109-3p	-0.41621	0.425167
miR-6782-5p	-0.361998	0.427155
miR-146b-5p	-0.325465	0.429352
miR-34b-3p	0.356296	0.430586
miR-6747-5p	-0.44265	0.431398
miR-3150b-5p	0.32393	0.432942
miR-6861-3p	0.229865	0.43378
miR-4685-5p	0.5702	0.43379
miR-3652	0.546335	0.438943
miR-4649-3p	0.232462	0.439191
miR-575	0.297092	0.439409
miR-15a-3p	-0.382562	0.439444
miR-1915-3p	0.499931	0.439973
miR-6734-3p	0.253368	0.440412
miR-424-3p	0.399738	0.442705
miR-548ax	-0.343405	0.443791
miR-200b-3p	-0.335776	0.444595
miR-6803-3p	-0.283773	0.447061
miR-188-5p	0.271273	0.450525
miR-504-3p	0.546771	0.450938
miR-6870-5p	-0.463913	0.451361
miR-6862-3p	0.244103	0.458007
miR-296-5p	0.474755	0.459131
miR-138-5p	0.279714	0.461943
miR-1227-3p	0.253911	0.465279
miR-502-5p	-0.258093	0.467896
miR-4676-3p	-0.376257	0.469772
miR-144-5p	0.401741	0.469812
miR-125a-3p	0.235052	0.47086
miR-6787-3p	-0.217311	0.471153
miR-15b-3p	0.310596	0.471349
miR-1322	-0.279126	0.471778
miR-4496	0.376535	0.473634
miR-106a-3p	0.268473	0.474853
miR-326	-0.437169	0.475533
miR-5194	0.32069	0.475548
miR-6851-5p	0.305593	0.477646
miR-3909	0.455677	0.47801
miR-4713-5p	0.404289	0.478207
miR-4326	-0.259986	0.48226
miR-4728-3p	-0.257918	0.484128
miR-6842-3p	-0.282875	0.485738
miR-3184-3p	0.54536	0.48892
miR-500a-5p	0.3343	0.493368
miR-382-5p	0.366577	0.494454
miR-28-5p	-0.293201	0.497751
miR-136-5p	-0.357481	0.498368
miR-7152-3p	-0.213296	0.498412
miR-561-3p	-0.319065	0.500144
miR-185-3p	-0.283713	0.502401
miR-125a-5p	0.255683	0.510165
miR-449b-3p	-0.272919	0.512709
miR-6877-3p	-0.219401	0.51601
miR-129-5p	0.19846	0.519416
miR-6800-3p	-0.198259	0.519676
miR-5001-3p	-0.214054	0.524703
miR-6809-5p	0.256835	0.528543
miR-3944-5p	0.210083	0.528894
miR-5093	0.196578	0.529125
miR-106b-3p	0.345572	0.535493
miR-139-5p	0.24568	0.536857
miR-4449	-0.330795	0.543926
miR-3154	-0.383035	0.544894
miR-3187-5p	-0.254106	0.545119
miR-6797-5p	-0.400244	0.547425
miR-22-3p	0.307207	0.555009
miR-3648	-0.268178	0.558195
miR-4781-5p	-0.2042	0.558734
miR-139-3p	0.26536	0.559653
miR-6869-5p	0.239439	0.560285
miR-6741-5p	0.274995	0.562616
miR-887-3p	0.280268	0.566761
miR-182-5p	0.267255	0.568517
miR-6884-3p	-0.181937	0.571491
miR-1910-5p	-0.164709	0.571564
miR-4481	0.291798	0.572951
miR-106b-5p	0.292843	0.573588
miR-4690-3p	-0.22954	0.575767
miR-1180-3p	0.246052	0.580622
miR-1237-3p	0.196673	0.582257
miR-4327	0.163071	0.586142
miR-377-3p	0.325025	0.586865
miR-487b-3p	0.255561	0.587239
miR-151a-3p	0.280565	0.59163
miR-6848-3p	0.212431	0.592223
miR-4654	-0.206967	0.59576
miR-1238-3p	-0.246081	0.598311
miR-6851-3p	-0.147097	0.602462
miR-369-5p	-0.271502	0.607429
miR-7854-3p	0.173096	0.614906
miR-7851-3p	-0.418128	0.624347
miR-6727-5p	-0.262948	0.62993
miR-30a-3p	-0.199156	0.632994
miR-664b-5p	0.140665	0.636088
miR-33b-3p	-0.184924	0.638021
miR-1273h-5p	-0.236235	0.641363
let-7i-5p	-0.232683	0.641951
miR-4252	0.153839	0.642524
miR-3192-3p	0.166991	0.643999
miR-6864-5p	-0.23	0.644597
miR-3679-5p	0.212317	0.645962
miR-339-5p	-0.214519	0.647581
miR-671-3p	0.236281	0.648618
miR-23a-5p	-0.224924	0.653213
miR-3928-5p	-0.153153	0.656605
miR-6767-5p	0.18514	0.658383
miR-30b-3p	0.159279	0.659201
miR-6757-5p	-0.201077	0.665864
let-7d-5p	0.210204	0.671881
miR-92b-5p	-0.255741	0.674977
miR-4773	-0.178266	0.679431
miR-654-3p	-0.21293	0.682695
miR-6722-5p	-0.122284	0.687129
miR-6799-5p	0.225319	0.688216
miR-4467	0.202844	0.692487
miR-1237-5p	-0.205871	0.692853
miR-26a-5p	-0.277294	0.694259
miR-6819-5p	-0.142609	0.695939
miR-6772-5p	0.147744	0.69973
miR-27a-5p	0.315386	0.701755
miR-6756-5p	-0.155281	0.702093
miR-1976	0.159222	0.706818
miR-1273d	0.1946	0.707479
miR-20a-5p	0.190116	0.709897
miR-19b-1-5p	-0.13568	0.710183
miR-454-3p	-0.201433	0.710627
miR-579-5p	0.123701	0.711617
miR-3198	-0.103601	0.712402
miR-660-3p	0.191859	0.713252
miR-6895-3p	-0.107249	0.715382
miR-4668-5p	-0.145349	0.716579
miR-432-5p	-0.194986	0.722286
miR-340-5p	-0.242816	0.726647
miR-579-3p	0.187542	0.726758
miR-136-3p	0.169841	0.735975
miR-6779-5p	0.179249	0.738319
miR-6889-5p	0.108667	0.742729
miR-3607-5p	-0.207081	0.744289
miR-6893-3p	0.134037	0.744879
miR-30b-5p	0.165542	0.744954
miR-376c-5p	0.131505	0.746972
miR-6728-3p	0.111105	0.748518
miR-7108-5p	0.126752	0.748709
miR-4440	-0.121952	0.749846
miR-5685	0.138555	0.750266
miR-6847-5p	-0.114855	0.750567
miR-10a-3p	-0.150898	0.752348
miR-215-5p	-0.114205	0.75465
miR-9-3p	-0.154427	0.762795
miR-4535	-0.0888802	0.76966
miR-6754-5p	0.128818	0.772652
miR-3926	-0.115066	0.776898
let-7c-5p	0.114822	0.777866
miR-4430	0.264396	0.781937
miR-6794-5p	-0.126809	0.787106
miR-2861	0.147884	0.788529
miR-198	0.10181	0.79029
miR-378i	-0.105641	0.791497
miR-503-5p	0.0914309	0.79858
miR-1199-3p	-0.0884868	0.799658
miR-3653	-0.10626	0.803474
miR-3689a-3p	0.0987212	0.806776
miR-4649-5p	-0.0980259	0.812141
miR-431-5p	-0.117702	0.8135
miR-6793-5p	0.0814305	0.815519
miR-378a-3p	-0.0987888	0.825069
miR-199a-5p	0.12642	0.828677
miR-19a-5p	0.0816934	0.829862
miR-6760-5p	-0.103908	0.83077
miR-2110	-0.0964948	0.833362
miR-130b-5p	0.0666142	0.83491
miR-143-3p	0.0868225	0.836183
miR-330-3p	0.0674357	0.83712
miR-376c-3p	0.122901	0.837143
miR-181b-3p	0.110906	0.839228
miR-129-1-3p	-0.0850096	0.841902
miR-4498	-0.0692128	0.84575
miR-335-3p	0.0879047	0.846385
miR-4330	0.0613693	0.848256
miR-195-5p	-0.0924844	0.848794
miR-6836-5p	-0.0572643	0.85388
miR-371b-5p	0.0681713	0.855419
miR-505-5p	-0.0840095	0.856212
miR-5585-3p	-0.091665	0.856286
miR-193a-3p	-0.113547	0.857851
miR-6825-5p	0.144566	0.860964
miR-3176	-0.0689968	0.862968
miR-6750-3p	0.0534257	0.864344
miR-891a-5p	-0.0649502	0.867793
miR-874-3p	-0.063198	0.867903
miR-3620-3p	-0.0713506	0.870301
miR-1288-3p	-0.0450946	0.871649
miR-181c-3p	-0.0719928	0.876839
miR-210-3p	-0.0550178	0.878134
miR-501-5p	-0.0499738	0.881814
miR-6830-5p	-0.0513533	0.882592
miR-5684	-0.0890433	0.88295
miR-24-2-5p	0.0672804	0.885007
miR-3619-5p	0.0670929	0.88771
miR-3185	0.0977372	0.890196
miR-4304	0.0610863	0.892702
miR-548ay-3p	0.0583503	0.895351
miR-155-5p	-0.0681418	0.897545
miR-4478	0.113877	0.898121
miR-7154-3p	-0.053388	0.899129
miR-6873-3p	0.0701236	0.89971
miR-491-5p	-0.0497316	0.901427
miR-3922-3p	-0.079454	0.902891
miR-4795-5p	0.0467901	0.908833
miR-1538	0.0376031	0.909541
miR-4329	-0.0328819	0.909671
miR-543	0.0571032	0.913575
miR-4685-3p	0.0324457	0.91722
miR-4732-5p	-0.0425432	0.917644
miR-6716-5p	-0.0569015	0.924847
miR-1226-3p	-0.0380144	0.92765
miR-6808-5p	0.0288688	0.930355
miR-4743-5p	-0.0453622	0.933832
miR-7976	-0.0275273	0.93805
miR-6895-5p	-0.025613	0.940986
miR-193a-5p	-0.0587835	0.946551
miR-1915-5p	-0.0272033	0.949359
miR-2392	0.025932	0.949735
miR-192-3p	-0.0161914	0.957537
miR-4515	0.0166388	0.962589
miR-566	0.0283507	0.964412
miR-320e	-0.0230031	0.965836
miR-30e-3p	-0.0133547	0.96824
miR-6821-5p	-0.047037	0.970522
miR-5698	0.0120797	0.973989
miR-4800-5p	-0.0117508	0.980567
miR-4779	-0.0136353	0.981999
miR-5187-5p	-0.00578569	0.984533
miR-877-3p	-0.00702702	0.98466
miR-452-5p	0.00871492	0.986958
let-7a-5p	0.00698035	0.990625
miR-3614-5p	-0.00383513	0.993686
miR-6769a-3p	0.00228097	0.994484
miR-4798-5p	0.000178422	0.999604

## Sheet: Fig_2B
miRNA	logFC	P.Value
miR-8053	6.10396	1.14764e-12
miR-4429	-7.39511	3.84817e-11
miR-1287-5p	-10.7893	3.00463e-10
let-7b-5p	3.01596	4.33389e-09
miR-106a-5p	-4.18545	6.85e-09
miR-4433b-5p	-5.75369	6.89633e-09
miR-671-5p	-5.04888	1.1944e-08
miR-486-5p	4.19324	1.53485e-08
miR-1307-3p	-5.15391	1.83777e-08
miR-6756-5p	-6.88194	2.4835e-08
miR-199a-5p	-4.6713	3.03501e-08
let-7d-3p	2.96206	5.62604e-08
miR-20a-5p	-3.75953	6.26246e-08
miR-326	-4.15628	6.75043e-08
miR-320e	-5.81611	7.39628e-08
miR-126-3p	-2.95017	8.2568e-08
miR-589-5p	4.42392	1.46377e-07
miR-342-5p	4.15203	2.40569e-07
miR-25-3p	3.03514	2.47617e-07
miR-6741-5p	-4.52854	2.76935e-07
miR-378a-3p	3.18246	3.37639e-07
miR-181a-5p	2.44136	3.56403e-07
miR-1275	-6.22166	4.52174e-07
miR-2115-3p	-3.93205	5.88794e-07
miR-142-5p	3.76409	8.68595e-07
miR-126-5p	4.09247	1.0229e-06
miR-19a-3p	-3.49415	1.09733e-06
miR-4667-5p	-3.94677	1.16059e-06
miR-378c	3.6296	1.96018e-06
miR-148a-3p	3.90255	2.31629e-06
miR-451a	-3.2854	2.38784e-06
miR-192-5p	3.85749	2.96631e-06
miR-30b-5p	-2.66107	3.65754e-06
miR-1306-5p	-3.99881	3.77741e-06
miR-92a-3p	2.33303	4.52293e-06
miR-17-3p	-3.25561	5.44091e-06
miR-1908-5p	-5.32112	7.91766e-06
miR-103a-3p	2.34113	8.66449e-06
miR-150-5p	-2.67922	1.09226e-05
miR-6813-3p	-3.59115	1.52338e-05
miR-125a-5p	-2.44283	1.57031e-05
miR-125a-3p	3.16237	1.62838e-05
miR-320d	-2.85157	1.78643e-05
miR-107	2.24001	1.84451e-05
let-7g-3p	-3.46854	1.87991e-05
miR-122-5p	3.51492	1.99785e-05
miR-323b-3p	3.67567	2.14732e-05
miR-18a-5p	-3.24533	2.40615e-05
miR-629-5p	3.67444	2.41848e-05
miR-23b-3p	-2.29871	2.86461e-05
miR-6877-5p	-4.32547	2.98363e-05
miR-484	1.97341	3.6344e-05
miR-6852-5p	-2.92165	4.05635e-05
miR-101-3p	3.23112	4.88896e-05
miR-210-3p	-3.17847	5.15774e-05
miR-660-5p	2.81874	5.32918e-05
miR-127-3p	4.10242	5.86445e-05
miR-532-5p	2.34132	7.14063e-05
miR-150-3p	2.90928	7.17323e-05
miR-664a-5p	2.80465	7.38857e-05
miR-744-5p	3.74628	7.50218e-05
miR-10a-5p	2.2189	8.28264e-05
let-7c-5p	-2.55073	8.39864e-05
miR-199a-3p	1.97406	9.89953e-05
miR-19b-3p	-2.27458	9.92937e-05
miR-4257	-3.14648	0.000106045
miR-24-3p	1.85319	0.000130859
miR-30e-3p	-2.30189	0.000138351
miR-4306	-3.25151	0.000156255
miR-874-3p	-2.59991	0.000162834
miR-323a-3p	3.05522	0.000164295
miR-320a	2.02641	0.000203936
miR-584-5p	2.96193	0.000294503
miR-345-5p	2.0984	0.000349244
miR-320c	-2.13614	0.000357639
miR-409-3p	2.62519	0.000397814
miR-500a-3p	2.42286	0.00039915
miR-21-5p	2.11417	0.000451739
miR-26b-5p	2.07835	0.000466061
miR-370-3p	-2.39013	0.000473138
miR-106b-3p	2.2377	0.000480864
miR-17-5p	-2.20656	0.000484048
miR-338-3p	-2.44661	0.000585748
miR-532-3p	2.6193	0.000829563
miR-877-5p	-2.3896	0.000832303
miR-130b-3p	1.56366	0.000910791
miR-574-3p	-1.96798	0.000986475
miR-181b-5p	1.86149	0.000997573
miR-421	2.61505	0.00100791
miR-133a-3p	2.45992	0.00105407
miR-3138	2.22462	0.00119234
miR-128-3p	1.8705	0.00124236
miR-454-3p	-2.45595	0.00125704
miR-139-5p	-2.01922	0.00126876
miR-30d-5p	1.45819	0.00160804
miR-3605-5p	2.08074	0.00162085
miR-223-3p	-1.8194	0.00230864
miR-339-3p	-1.58555	0.00230987
miR-27b-3p	1.46052	0.00273465
miR-148b-3p	1.80643	0.00277663
miR-4646-5p	-2.57141	0.00281787
miR-23a-3p	-1.34137	0.00287211
miR-3154	-3.44402	0.00329204
miR-361-3p	2.21827	0.00361612
miR-454-5p	1.94566	0.0038002
miR-100-5p	-1.99859	0.00383686
miR-378e	-2.67845	0.0038658
miR-203b-5p	2.38456	0.0043648
miR-1290	-2.46923	0.00445645
miR-3605-3p	2.40275	0.00457664
miR-625-5p	1.7936	0.00479315
miR-7845-5p	-3.26156	0.00488629
miR-152-3p	1.66839	0.00526439
miR-502-3p	2.04931	0.00558818
miR-548e-5p	-1.78272	0.00672897
miR-10b-5p	1.88929	0.00689852
miR-1307-5p	-1.21203	0.00854788
miR-302e	2.09063	0.00884536
miR-221-3p	1.14853	0.00900624
miR-1180-3p	2.07362	0.00914739
miR-320b	-1.37282	0.0108544
miR-6734-5p	-2.37631	0.0115075
miR-130a-3p	-1.24164	0.0118839
miR-433-3p	2.09274	0.0123169
miR-182-5p	1.87932	0.0129
miR-4732-5p	2.15428	0.0133831
miR-26a-5p	-1.19877	0.0149963
miR-223-5p	1.58298	0.0159741
miR-381-3p	-1.36742	0.0210202
let-7a-3p	1.81312	0.0215726
miR-30d-3p	1.535	0.0224899
miR-296-3p	-2.60562	0.0262867
miR-4446-3p	1.72119	0.0312054
miR-134-5p	1.50752	0.0320215
miR-191-3p	1.31384	0.0324684
miR-378d	-1.44148	0.0326903
miR-106b-5p	-1.25349	0.0336389
miR-769-5p	1.56366	0.0341722
miR-30a-5p	-0.965439	0.0355296
miR-941	1.67738	0.0357463
miR-144-3p	1.80105	0.0374877
miR-30e-5p	0.826206	0.0406832
miR-143-3p	1.16754	0.0408439
miR-425-5p	0.919379	0.0416806
miR-6511a-3p	-1.36887	0.0425001
miR-450b-5p	1.40875	0.0454537
miR-15a-5p	0.880205	0.0457268
miR-5187-5p	1.28667	0.0471789
miR-29c-5p	-1.46082	0.0543955
miR-181a-3p	1.34497	0.0577251
miR-139-3p	1.72786	0.0587819
miR-4732-3p	-1.51257	0.0600665
miR-424-5p	1.28894	0.061002
miR-551a	1.43326	0.0637123
miR-28-5p	-1.16025	0.065409
miR-432-5p	1.35383	0.0679344
miR-32-5p	1.64291	0.0712273
miR-132-3p	1.36606	0.0751257
miR-371b-5p	1.35654	0.075937
miR-550b-2-5p	1.38032	0.0814132
miR-26b-3p	1.214	0.0821385
miR-30a-3p	-1.11943	0.0824524
miR-185-3p	1.18362	0.0852735
miR-144-5p	-1.28587	0.0853632
miR-361-5p	1.16285	0.0874153
miR-425-3p	1.20302	0.0877445
miR-30c-5p	-0.666643	0.0894328
miR-760	1.01751	0.0906643
miR-7-5p	-1.11592	0.0939061
miR-2110	1.02074	0.0961916
miR-7854-3p	1.20405	0.0973476
miR-1976	-1.6209	0.104428
miR-186-5p	0.754049	0.109617
miR-3928-3p	1.222	0.116264
miR-27a-3p	1.06174	0.119941
miR-335-5p	1.02087	0.126704
miR-140-5p	-1.18148	0.129435
miR-340-5p	1.21527	0.134124
miR-197-3p	-0.900466	0.139836
miR-181c-3p	1.03079	0.148432
miR-93-5p	-0.543476	0.152936
miR-335-3p	1.04183	0.154698
let-7d-5p	0.651732	0.162125
let-7g-5p	0.676151	0.163177
miR-181d-5p	-0.863223	0.163538
miR-485-3p	1.08253	0.165321
miR-93-3p	1.05862	0.169328
miR-3613-5p	-0.953068	0.174708
miR-205-5p	-0.887717	0.179475
miR-618	1.03403	0.185064
miR-503-5p	-0.874472	0.186059
miR-6842-3p	0.84005	0.214531
miR-642b-5p	0.808852	0.21628
miR-215-5p	0.994014	0.225248
miR-191-5p	-0.468089	0.237577
miR-543	-0.84005	0.242207
miR-1	0.95304	0.247269
miR-29c-3p	-0.710906	0.277061
miR-375	0.814915	0.285713
miR-501-3p	0.732534	0.293868
miR-339-5p	0.496042	0.296443
miR-130b-5p	-0.600955	0.302553
miR-29a-3p	-0.533046	0.303133
miR-3127-5p	0.818451	0.304487
miR-598-3p	-0.781164	0.311784
miR-6793-5p	0.679544	0.317722
miR-146b-5p	-0.457865	0.332161
miR-92b-3p	-0.645716	0.337813
miR-18a-3p	0.569441	0.346482
miR-505-3p	0.557804	0.378432
miR-382-5p	0.65784	0.382015
miR-550a-5p	-0.647714	0.385781
miR-410-3p	0.629608	0.394965
miR-222-3p	0.310685	0.420741
miR-193b-5p	0.56349	0.427296
miR-328-3p	0.476352	0.428207
miR-146a-5p	0.307338	0.477077
miR-296-5p	-0.689523	0.479185
miR-29b-2-5p	0.471087	0.509333
miR-424-3p	0.430452	0.511978
miR-660-3p	-0.507106	0.5169
miR-324-5p	0.53567	0.523375
miR-136-3p	0.469008	0.532662
miR-654-3p	0.41994	0.53366
let-7e-5p	0.375414	0.53648
miR-576-3p	-0.355991	0.539708
let-7i-5p	0.261169	0.544562
miR-32-3p	-0.495548	0.554884
miR-431-5p	0.407616	0.566676
miR-766-5p	0.401813	0.57082
miR-6813-5p	0.396333	0.574538
miR-487b-3p	-0.416726	0.609466
miR-99b-5p	0.23636	0.615037
miR-193a-5p	-0.564512	0.61655
miR-15b-3p	0.319536	0.654813
miR-185-5p	-0.192571	0.661689
miR-15b-5p	-0.281799	0.663591
let-7f-2-3p	0.286705	0.693337
let-7a-5p	-0.187789	0.698099
miR-151a-3p	0.191005	0.700536
miR-324-3p	-0.204112	0.712783
miR-369-3p	0.322685	0.717281
miR-21-3p	-0.208891	0.717711
miR-3679-5p	-0.263458	0.74946
miR-1301-3p	0.233339	0.761127
let-7f-5p	0.154381	0.772167
miR-214-5p	-0.173309	0.797755
miR-155-5p	-0.170682	0.815704
miR-24-2-5p	-0.157501	0.823277
miR-485-5p	0.133643	0.846523
miR-671-3p	0.127115	0.852921
miR-342-3p	-0.0844867	0.863584
miR-330-3p	-0.109984	0.86527
miR-22-5p	0.0796964	0.891071
miR-16-5p	0.0456124	0.932719
miR-363-3p	0.0431065	0.947469
miR-23a-5p	0.0435577	0.95783
miR-22-3p	0.0120454	0.974148
miR-3184-3p	-0.00891326	0.981232
miR-652-3p	-0.00943199	0.983248
miR-181a-2-3p	-0.0134372	0.984183
miR-5010-5p	0.0137042	0.984194

## Sheet: Fig_2C
miRNA	logFC	P.Value
miR-197-5p	-11.9196	3.24612e-13
miR-1287-5p	-10.5262	1.63495e-12
miR-1307-3p	-5.13547	1.7619e-12
miR-1273h-5p	-10.149	3.62978e-12
miR-320e	-8.518	8.97893e-12
miR-320d	-6.39647	9.27582e-12
miR-142-5p	6.61003	1.12407e-11
miR-320c	-5.69883	1.56939e-11
miR-671-5p	-6.57018	1.86102e-11
miR-191-5p	3.96155	5.07088e-11
miR-4433b-5p	-5.3347	6.95449e-11
miR-6741-5p	-6.67969	7.86916e-11
miR-335-5p	5.01656	1.53497e-10
miR-96-5p	7.68355	1.54102e-10
miR-501-3p	6.38993	2.17848e-10
let-7c-5p	-3.71728	2.27908e-10
miR-342-5p	5.47314	5.05916e-10
miR-144-3p	7.08634	7.04076e-10
miR-574-5p	-4.73288	8.36339e-10
miR-500a-3p	5.82523	8.75334e-10
miR-6809-5p	-5.5833	1.07168e-09
miR-320b	-4.50635	1.23429e-09
miR-126-3p	-3.29602	1.84192e-09
miR-146a-5p	3.8426	1.97222e-09
miR-1275	-8.06996	1.98958e-09
miR-126-5p	5.39746	2.67899e-09
miR-339-3p	-3.56872	3.10794e-09
miR-4667-5p	-5.26045	3.37149e-09
miR-1271-5p	4.96418	5.49148e-09
miR-99a-5p	4.6911	6.33168e-09
miR-17-5p	-3.53633	6.33217e-09
miR-127-3p	7.2434	6.50926e-09
miR-1306-5p	-5.51989	8.85338e-09
miR-502-3p	5.54251	9.64327e-09
miR-196b-3p	-4.71824	1.21993e-08
miR-143-5p	-5.06851	1.33568e-08
miR-10a-5p	4.87439	2.78305e-08
miR-192-5p	4.89321	3.55104e-08
miR-589-5p	4.11234	3.91552e-08
miR-2115-3p	-5.40318	6.35288e-08
miR-3605-5p	4.61666	6.66078e-08
miR-454-5p	4.02152	7.089e-08
miR-2116-3p	-4.46577	7.20512e-08
miR-4707-3p	-6.67721	7.85444e-08
miR-548j-3p	-4.57145	8.40256e-08
miR-27b-3p	3.29882	8.45626e-08
miR-361-5p	3.56925	8.70651e-08
miR-4665-5p	-4.20129	9.28285e-08
miR-20a-5p	-2.88373	9.62175e-08
miR-186-5p	3.01344	1.15508e-07
let-7g-3p	-4.2289	1.16625e-07
miR-15a-5p	-3.04965	1.19623e-07
miR-210-3p	-4.00432	1.26812e-07
miR-654-3p	4.50848	1.28433e-07
miR-1273c	-5.1116	1.37893e-07
miR-148a-3p	4.23883	1.50631e-07
miR-99b-5p	3.27946	1.69522e-07
miR-409-5p	4.70906	1.72298e-07
miR-26b-3p	3.96374	2.85057e-07
miR-20b-5p	-4.2908	3.01435e-07
miR-6877-5p	-5.18274	3.69527e-07
miR-150-5p	-3.61708	3.84488e-07
miR-146b-5p	2.54597	3.99403e-07
miR-421	4.27043	4.14364e-07
miR-2355-5p	3.83035	6.95489e-07
miR-10b-5p	4.71818	7.08039e-07
miR-145-3p	4.74306	7.14814e-07
miR-450a-5p	3.68095	8.61525e-07
miR-182-5p	3.96954	8.92689e-07
miR-17-3p	-3.59996	9.12892e-07
miR-363-3p	3.24214	9.87854e-07
miR-340-5p	3.51058	1.09849e-06
miR-4676-3p	-3.93411	1.11686e-06
miR-374b-3p	-3.83155	1.16199e-06
miR-19b-3p	-2.86028	1.20178e-06
miR-10b-3p	3.46843	1.60714e-06
let-7b-5p	2.31948	2.42958e-06
miR-223-3p	-2.70901	2.45525e-06
miR-1301-3p	3.42295	3.1471e-06
miR-484	2.07106	3.28298e-06
miR-106a-5p	-2.46899	3.35329e-06
miR-450b-5p	3.75183	3.4012e-06
miR-331-5p	3.87426	3.41033e-06
miR-100-5p	2.80219	3.53855e-06
miR-877-5p	2.65695	3.54755e-06
miR-324-3p	-2.91578	3.78563e-06
miR-326	-2.63822	4.21169e-06
miR-7845-5p	-5.96066	4.48213e-06
miR-3202	-4.1884	5.01988e-06
miR-378i	-3.38359	5.72549e-06
miR-181c-5p	-2.69438	6.94824e-06
miR-1307-5p	-2.15512	7.19243e-06
miR-1292-5p	3.23278	8.41952e-06
miR-143-3p	3.38798	8.53736e-06
miR-15b-3p	2.96724	9.47517e-06
miR-1908-5p	-3.48553	9.47775e-06
miR-664a-5p	2.77901	1.20346e-05
miR-183-5p	3.52805	1.21088e-05
miR-2276-3p	-3.04086	1.6377e-05
miR-106b-5p	-2.222	1.91232e-05
miR-605-3p	-3.10646	2.11987e-05
miR-574-3p	-2.5332	2.336e-05
miR-1303	-3.95735	2.50839e-05
miR-136-3p	3.55732	3.10031e-05
miR-24-3p	2.3863	3.11416e-05
miR-129-5p	-3.23028	3.2271e-05
miR-18a-5p	-2.99733	3.24555e-05
miR-103a-2-5p	-3.30401	3.51356e-05
miR-26b-5p	2.54179	3.93456e-05
miR-23b-3p	-1.92964	3.96821e-05
miR-556-3p	-3.10993	3.99032e-05
miR-32-5p	3.42414	4.1687e-05
miR-548e-3p	3.11047	4.20687e-05
miR-130a-3p	-2.14616	4.24852e-05
miR-93-5p	-1.81859	4.31426e-05
miR-221-5p	3.34548	4.46105e-05
miR-328-3p	-2.88675	4.95893e-05
let-7f-5p	2.12331	5.01709e-05
miR-122-5p	3.05498	5.21743e-05
miR-629-5p	3.3159	5.42774e-05
miR-199a-5p	2.28806	5.78222e-05
miR-340-3p	2.77839	6.26903e-05
miR-148b-3p	2.31278	7.05737e-05
miR-323b-3p	3.46461	7.49947e-05
miR-378d	-3.05316	8.32827e-05
miR-889-3p	3.13717	0.000112165
miR-34c-5p	-3.01935	0.000124031
miR-30e-5p	1.78137	0.000136239
miR-584-5p	3.16095	0.000155507
miR-425-3p	2.3773	0.000160102
miR-199b-5p	3.39462	0.000166819
miR-150-3p	2.64681	0.00016822
miR-369-3p	3.33687	0.000183136
miR-409-3p	2.73539	0.000189201
miR-22-3p	-1.69204	0.000189269
miR-454-3p	-2.31331	0.000195193
miR-424-5p	2.72929	0.000220366
miR-3177-3p	-2.66433	0.000220653
miR-4646-5p	-3.35709	0.00022724
miR-19a-3p	-1.76568	0.000265
miR-26a-5p	1.67597	0.00028411
miR-7705	-3.15432	0.000287095
miR-301a-3p	-2.39571	0.000308695
miR-193b-3p	-2.65431	0.000342718
miR-1976	-3.89104	0.000362585
miR-486-5p	2.26407	0.000367083
miR-342-3p	1.691	0.000374732
miR-215-5p	2.47615	0.000381338
miR-323a-3p	2.93197	0.000466532
miR-21-3p	2.03166	0.000474764
miR-146a-3p	-1.96428	0.000592384
miR-3143	2.62086	0.000621055
miR-16-5p	-1.72187	0.000637554
miR-548ay-5p	-2.10551	0.000681644
miR-377-3p	-2.83365	0.000753349
miR-766-3p	-1.86824	0.000767618
miR-25-3p	1.8668	0.000780015
miR-376c-3p	-2.21714	0.000837407
miR-744-5p	2.92778	0.000863169
miR-127-5p	-2.6007	0.000928494
miR-654-5p	-4.31681	0.000987019
miR-556-5p	-2.04112	0.00102377
miR-125a-3p	2.24319	0.00112093
miR-3679-5p	2.55109	0.00120734
miR-27a-3p	1.95014	0.00122109
miR-376a-3p	-2.56311	0.00147844
miR-432-5p	2.11955	0.00149591
miR-181c-3p	2.00149	0.00173709
miR-6865-5p	-3.94756	0.00194209
miR-128-3p	1.51814	0.00213713
miR-548az-5p	-2.33132	0.00219773
miR-2110	1.7961	0.00232368
miR-4738-3p	2.22985	0.00233748
miR-3187-3p	2.24333	0.00245154
miR-29a-3p	1.66591	0.00254222
miR-1304-3p	-2.2531	0.00267831
miR-27a-5p	-2.45419	0.00277745
miR-335-3p	2.41972	0.00283529
miR-576-5p	2.01871	0.00286869
let-7a-3p	2.23513	0.00320144
miR-6740-5p	-2.60689	0.00342207
miR-30d-5p	1.30007	0.00364992
miR-625-5p	-2.0354	0.00378251
miR-101-3p	1.9202	0.00413731
miR-1250-5p	-2.41866	0.00434308
miR-21-5p	1.62729	0.00434352
miR-92b-5p	-3.38239	0.0044065
miR-224-5p	2.16276	0.00453813
miR-548w	-2.23026	0.00500528
miR-494-3p	1.63439	0.00563727
miR-339-5p	-1.36547	0.00566948
miR-651-5p	2.0828	0.00628446
miR-151a-3p	1.31091	0.00646919
miR-656-3p	2.16418	0.00684412
miR-5189-5p	-1.84582	0.00692095
miR-331-3p	-1.80433	0.00711459
miR-23b-5p	2.03977	0.00719907
miR-370-3p	1.47832	0.00753268
miR-7976	1.86942	0.00779088
miR-139-3p	2.10565	0.00787296
let-7a-5p	-1.04635	0.00815089
miR-4732-5p	1.96209	0.00841483
miR-345-5p	1.20216	0.00864095
miR-941	1.86506	0.0090441
let-7d-3p	1.11459	0.0096437
miR-155-5p	1.78545	0.00972156
miR-4446-3p	1.40993	0.0100224
miR-769-5p	1.66112	0.0101444
miR-3138	1.66437	0.0102707
miR-371b-5p	2.27237	0.0104213
miR-378a-3p	1.31004	0.0105479
miR-374b-5p	1.29519	0.0112442
miR-1306-3p	-1.66414	0.0114229
let-7f-2-3p	1.97167	0.0127034
miR-29b-3p	-1.27079	0.0137807
miR-660-5p	1.35971	0.0138108
miR-624-5p	1.78059	0.0140131
miR-6862-5p	-2.27031	0.0140684
miR-3944-5p	1.94306	0.0141317
miR-15a-3p	-1.98534	0.0150002
miR-6734-5p	-2.13286	0.0154005
miR-664b-5p	1.71096	0.0157903
miR-3140-5p	-1.39157	0.0164247
miR-330-3p	1.20977	0.0183853
miR-301a-5p	1.65425	0.0197171
miR-33a-3p	-1.62081	0.0200659
miR-106b-3p	1.24132	0.0204336
miR-493-5p	1.57477	0.0205513
miR-6852-5p	-1.19409	0.0206757
miR-30b-5p	-0.975907	0.0208695
miR-139-5p	-0.935327	0.0210939
miR-378c	1.81046	0.0221281
miR-503-5p	1.48122	0.0222694
miR-31-5p	-1.74696	0.0229081
miR-3942-5p	-1.87718	0.0239324
miR-129-1-3p	-1.90273	0.0261656
miR-329-3p	1.57264	0.0270578
miR-141-3p	-1.28487	0.0280018
miR-204-5p	1.48309	0.0285701
miR-193b-5p	1.72475	0.0291774
miR-30c-5p	-0.872249	0.0321623
miR-28-5p	-1.05565	0.0340847
miR-140-5p	-1.69016	0.0342561
miR-539-3p	1.8182	0.0347139
miR-101-5p	-1.54287	0.036292
miR-136-5p	-1.86515	0.0365143
miR-191-3p	1.36293	0.0369719
miR-25-5p	1.71221	0.0386188
miR-455-3p	-1.34435	0.0448406
let-7e-3p	-1.47966	0.0466045
miR-532-5p	1.09948	0.0471164
miR-1270	1.43143	0.0510759
miR-3130-3p	-1.50082	0.0518376
miR-195-5p	-1.2432	0.0519196
miR-152-3p	0.903746	0.0543441
miR-22-5p	-1.00699	0.0545248
miR-451a	-1.1612	0.0553969
miR-2355-3p	1.19935	0.0560567
miR-433-3p	1.36109	0.0563796
miR-132-3p	1.2868	0.060294
miR-500b-3p	-1.34586	0.0608388
miR-32-3p	-1.57902	0.0672238
miR-181a-3p	1.03936	0.0677113
miR-758-3p	1.34788	0.0678539
miR-23a-3p	-0.734721	0.069164
miR-548e-5p	-1.07733	0.0744302
miR-296-3p	-2.00494	0.0811001
miR-200b-3p	-1.2582	0.0828202
miR-873-5p	0.992699	0.0845852
let-7g-5p	0.800416	0.0849522
miR-125b-2-3p	1.53195	0.087103
miR-424-3p	0.930342	0.0882266
miR-24-2-5p	1.11599	0.0916018
miR-181a-5p	0.640702	0.0917797
miR-1185-1-3p	-1.35643	0.0920152
miR-6513-5p	1.10226	0.0922073
miR-9-5p	1.64185	0.0950257
miR-1180-3p	1.30564	0.0986852
miR-1296-5p	1.30317	0.104897
let-7e-5p	0.731648	0.109278
miR-664a-3p	-1.22098	0.11169
miR-181b-5p	0.792756	0.114971
miR-196b-5p	-1.1911	0.114996
miR-146b-3p	-1.10944	0.116091
miR-205-5p	-1.37433	0.118778
miR-221-3p	-0.682432	0.119134
miR-6503-3p	1.13676	0.128863
miR-744-3p	1.15915	0.133398
miR-95-3p	-1.19233	0.133626
miR-708-5p	-1.16181	0.134591
miR-411-3p	1.05623	0.134592
miR-29c-5p	-1.15348	0.136765
miR-671-3p	0.823396	0.144453
miR-1290	1.28914	0.152745
miR-1468-5p	-1.11513	0.156366
miR-505-3p	0.706247	0.159052
miR-26a-1-3p	1.0688	0.159292
miR-185-3p	0.960378	0.162728
miR-338-3p	-0.675635	0.163162
miR-942-3p	1.06419	0.174756
miR-1294	-1.01329	0.189875
miR-145-5p	-0.736601	0.190312
miR-7854-3p	0.99333	0.19072
miR-361-3p	0.926416	0.200741
miR-873-3p	0.867256	0.202239
miR-135a-5p	0.946424	0.204166
miR-627-3p	1.01708	0.223367
miR-200a-3p	0.831942	0.23478
miR-5001-3p	-0.936757	0.237244
miR-452-5p	-0.874384	0.244756
miR-30a-3p	0.590211	0.26061
miR-362-3p	-0.935086	0.261197
miR-15b-5p	0.554037	0.263308
miR-505-5p	0.964911	0.265193
miR-7-5p	-0.597003	0.267606
miR-200c-3p	0.691038	0.272252
miR-92b-3p	0.586279	0.279674
miR-6735-5p	0.816683	0.282678
let-7f-1-3p	0.933774	0.283087
miR-4659b-5p	0.864642	0.286768
miR-223-5p	0.583209	0.289066
miR-99b-3p	0.860001	0.299047
miR-5010-5p	-0.703538	0.306252
miR-544b	-0.795148	0.308872
miR-576-3p	0.567982	0.31818
miR-212-5p	-0.765167	0.322581
miR-598-3p	-0.689737	0.32656
miR-4775	-0.713979	0.32679
miR-532-3p	-0.59594	0.345493
miR-7706	0.674866	0.351938
miR-543	0.512389	0.356522
miR-182-3p	-0.758776	0.362306
miR-18a-3p	-0.605907	0.366528
miR-138-5p	-0.68843	0.370776
miR-874-3p	-0.352003	0.37484
miR-496	0.661856	0.382205
miR-379-3p	0.723438	0.382596
miR-106a-3p	0.633763	0.383199
miR-382-5p	-0.415087	0.388977
miR-6780a-5p	-0.645057	0.390243
miR-144-5p	-0.515119	0.391365
miR-3176	0.681236	0.393861
miR-193a-5p	-0.822737	0.399987
miR-103a-3p	-0.371749	0.404382
miR-495-3p	-0.50165	0.416775
miR-92a-3p	-0.345946	0.418584
miR-548k	0.582387	0.437112
miR-493-3p	0.57809	0.441814
miR-92a-1-5p	-0.605148	0.443775
miR-181a-2-3p	0.427998	0.447379
miR-330-5p	-0.563771	0.449807
miR-3064-5p	-0.512957	0.450353
miR-125b-5p	0.463771	0.452689
miR-27b-5p	0.611316	0.453816
miR-550a-5p	0.535236	0.454257
miR-124-3p	0.631217	0.462562
miR-4762-5p	-0.690988	0.471334
miR-381-3p	-0.345098	0.47357
miR-125a-5p	-0.470213	0.475049
miR-874-5p	0.553491	0.490332
miR-337-3p	0.547079	0.499048
miR-429	-0.500482	0.503551
miR-296-5p	-0.642965	0.517468
miR-93-3p	-0.589528	0.518938
miR-545-3p	0.388959	0.533093
miR-3614-5p	0.509992	0.533184
miR-485-5p	0.486786	0.537538
miR-206	-0.545733	0.537932
miR-504-5p	0.527717	0.539056
miR-128-1-5p	-0.531696	0.548116
miR-655-3p	-0.518019	0.54866
miR-6513-3p	-0.414837	0.564375
miR-129-2-3p	-0.476623	0.568709
miR-185-5p	-0.232724	0.570721
miR-222-3p	0.192572	0.574486
miR-410-3p	0.355177	0.575256
miR-382-3p	0.348945	0.576111
miR-29b-2-5p	-0.452113	0.579871
miR-432-3p	0.438247	0.585778
miR-379-5p	0.427871	0.587311
miR-487b-3p	0.34064	0.602821
miR-7-1-3p	-0.268415	0.603267
miR-324-5p	-0.370819	0.618532
miR-218-5p	0.410436	0.618965
miR-3928-3p	0.429303	0.627383
miR-550a-3-5p	-0.409959	0.627619
miR-130b-3p	-0.211534	0.64769
miR-30c-1-3p	-0.286509	0.64875
miR-181d-5p	-0.249305	0.671187
miR-30b-3p	0.341122	0.672173
miR-374a-3p	0.420612	0.673613
miR-760	-0.227292	0.673902
miR-369-5p	-0.300426	0.677273
miR-3136-5p	-0.306377	0.678296
miR-491-5p	-0.30348	0.678935
let-7d-5p	0.154481	0.695659
miR-6815-5p	0.314595	0.720994
miR-30d-3p	0.187593	0.724344
miR-9-3p	0.252067	0.729528
miR-3909	-0.256966	0.730965
miR-5187-5p	0.246432	0.734296
miR-26a-2-3p	-0.234549	0.743364
miR-132-5p	0.230179	0.745265
miR-766-5p	0.223081	0.745709
miR-194-5p	0.218862	0.779013
miR-487a-3p	0.211145	0.792229
miR-3611	-0.228773	0.801435
miR-412-5p	-0.18309	0.803562
miR-577	0.196986	0.810581
miR-107	-0.101698	0.816136
miR-652-3p	0.0932015	0.816138
miR-652-5p	-0.132135	0.836542
miR-584-3p	-0.164623	0.840705
miR-133a-3p	-0.152194	0.841953
miR-6515-5p	-0.124392	0.844674
miR-149-5p	-0.13316	0.861573
let-7i-5p	0.0632952	0.871034
miR-590-3p	0.136204	0.87646
miR-197-3p	0.0873014	0.881132
miR-30e-3p	0.0585824	0.884322
miR-3913-5p	-0.0998784	0.886989
miR-29c-3p	-0.0639063	0.902913
miR-10a-3p	-0.0845538	0.904142
miR-551a	-0.104398	0.910056
miR-668-3p	0.0961905	0.912122
miR-337-5p	0.0627495	0.926103
miR-362-5p	-0.0340514	0.942982
miR-377-5p	-0.0489117	0.945569
miR-641	0.0445437	0.951292
miR-23a-5p	0.034546	0.963323
miR-3127-5p	-0.0322481	0.966212
miR-4677-3p	0.0325861	0.968017
miR-411-5p	-0.0251325	0.975756
miR-184	-0.0250192	0.977467
miR-134-5p	0.015947	0.978289
miR-425-5p	-0.0105853	0.97935
miR-380-3p	-0.0164987	0.985957
miR-30a-5p	0.000428828	0.99915
miR-130b-5p	0.000157856	0.999727

## Sheet: Fig_2D
miRNA	Plasma	qPCR
let-7a-5p	1.5358	0.39325
let-7b-5p	1.2139	0.77943
let-7c-5p	1.11006	0.26753
let-7d-3p	0.66776	0.66776
let-7d-5p	0.8919	0.55614
let-7e-5p	0.41477	-0.2131
let-7f-5p	0.84374	0.00661
let-7g-3p	0.28126	-2.25093
let-7g-5p	0.93197	1.47427
let-7i-5p	1.28607	1.17347
miR-100-5p	0.0529	0.96303
miR-101-3p	0.00661	1.62815
miR-103a-3p	1.24199	0.72677
miR-106b-5p	0.91175	1.0859
miR-107	1.14755	-0.71818
miR-10a-5p	0.1126	-0.54844
miR-10b-5p	0.24704	-0.92182
miR-1180-3p	-0.59514	-0.21987
miR-1183	-0.76164	0.65953
miR-1207-5p	1.41787	1.28607
miR-1224-5p	0.03967	0.35075
miR-1225-3p	1.13488	0.62701
miR-122-5p	0.64318	1.2711
miR-1226-3p	-0.7354	-1.45495
miR-1227-3p	-0.19286	-0.32974
miR-1228-3p	0.10595	0.43648
miR-1229-3p	-0.4004	0.09266
miR-1231	0.166	-0.8919
miR-1233-3p	1.12238	0.56387
miR-1237-3p	-0.24704	0.26069
miR-1238-3p	-0.60305	0.41477
miR-124-3p	-0.74409	-0.8724
miR-1247-5p	0.55614	0.68438
miR-1253	-1.25642	-1.26376
miR-125a-5p	0.88211	1.06237
miR-125b-5p	0.35779	0.93197
miR-126-3p	1.95352	1.5358
miR-126-5p	0.02644	1.36565
miR-1273e	1.34904	0.30195
miR-127-3p	-2.93869	-0.96307
miR-1275	0.90178	-0.1727
miR-1283	-0.93197	-0.60305
miR-128-3p	0.36484	0.54078
miR-1285-5p	1.22783	-1.17347
miR-1287-5p	2.10908	1.30133
miR-1290	0.04628	0.76164
miR-1291	-0.14592	-0.50666
miR-1295b-3	-1.00596	-0.13925
miR-129-5p	-0.30888	-2.54504
miR-1296-5p	-1.41787	0.24704
miR-1301-3p	-0.84374	-0.37192
miR-1303	0.15261	-1.36565
miR-1304-3p	0.21987	-0.45106
miR-1305	-1.3328	-1.24199
miR-1306-3p	-0.32974	-0.07277
miR-1306-5p	0.70966	-0.19286
miR-1307-3p	1.47427	0.02644
miR-130a-3p	1.16041	0.15261
miR-130b-3p	0.49542	-0.03305
miR-1322	0.07277	-0.43648
miR-132-3p	-0.83434	-0.96307
miR-134-5p	-0.0993	-1.60376
miR-138-1-3	-2.46131	-1.22783
miR-139-3p	-0.8724	-0.83434
miR-139-5p	0.65953	0.04628
miR-142-5p	0.62701	0.40757
miR-143-3p	0.53314	0.03305
miR-144-3p	-0.35779	1.20021
miR-145-5p	0.57944	0.24023
miR-146a-5p	1.49415	0.75283
miR-146b-5p	0.58727	-0.33673
miR-1471	-0.33673	0.14592
miR-148a-3p	0.22665	1.60376
miR-148b-3p	0.31582	1.40003
miR-149-3p	2.17455	0.17941
miR-150-5p	1.55766	2.00015
miR-151a-3p	0.78841	0.47313
miR-152-3p	-0.00661	0.13925
miR-1537-3p	-0.41477	0.1996
miR-1539	-0.38612	-0.56387
miR-154-5p	-0.62701	0.21987
miR-155-5p	-0.48053	-1.62815
miR-1587	-0.50291	1.13488
miR-15a-5p	1.3328	0.88211
miR-15b-3p	-0.51797	-1.30133
miR-15b-5p	1.05082	1.11006
miR-16-5p	1.83451	1.91079
miR-17-5p	1.00596	1.80005
miR-181a-5p	0.85322	-0.09266
miR-181b-5p	-0.01322	0.85322
miR-181c-5p	0.56387	-0.34373
miR-185-5p	1.25642	1.22783
miR-186-5p	0.65133	0.64318
miR-188-5p	-0.42198	-0.51797
miR-18a-3p	-0.90178	-0.55614
miR-18a-5p	0.42922	0.35779
miR-1909-5p	0.44376	0.13258
miR-1910-3p	0.01983	0.4004
miR-1913	0.67605	1.01698
miR-191-3p	-0.64318	-0.65953
miR-1914-3p	0.51797	-1.00596
miR-1914-5p	0.32277	-0.78841
miR-1915-5p	-1.2139	2.10908
miR-191-5p	1.38264	1.3169
miR-192-5p	-0.46575	-0.61899
miR-193a-5p	0.68438	0.38612
miR-193b-3p	-0.166	-1.34904
miR-193b-5p	-1.95352	-2.10908
miR-194-5p	-0.45106	-0.45839
miR-195-3p	-0.8919	0
miR-195-5p	-0.07277	1.68006
miR-197-3p	0.33673	0.54844
miR-1976	0.12591	-0.0529
miR-199a-3p	0.8724	1.51465
miR-199a-5p	0.74409	-0.05952
miR-199b-5p	-1.58029	0.78841
miR-19a-3p	0.86277	1.16041
miR-19b-3p	1.36565	1.0979
miR-200a-5p	-0.1996	-2.54504
miR-204-3p	0.4004	-1.06237
miR-205-5p	-0.58727	-0.98427
miR-20a-5p	0.99505	1.43616
miR-20b-5p	0.26069	1.07406
miR-2110	-0.0529	-0.28126
miR-2113	-1.0859	-0.30888
miR-21-5p	1.17347	2.17455
miR-221-3p	1.45495	1.25642
miR-222-3p	0.9736	0.51797
miR-223-3p	2.05158	1.87129
miR-223-5p	-0.1593	0.16265
miR-22-3p	2.25093	1.2139
miR-224-5p	-0.35075	-0.48796
miR-22-5p	0.23343	0.33673
miR-2276-3p	-0.13925	0.34373
miR-2278	-1.3169	-0.31582
miR-2392	0.14592	-1.26376
miR-23a-3p	1.65354	1.55766
miR-23a-5p	0.1727	-1.12244
miR-23b-3p	1.43616	0.82502
miR-24-3p	1.30133	1.45495
miR-2467-3p	0.06614	0.07277
miR-25-3p	1.07406	1.41787
miR-26a-5p	1.73693	1.12238
miR-26b-5p	0.63508	0.49542
miR-27a-3p	1.3169	1.76761
miR-27b-3p	0.77943	0.67605
miR-28-5p	0.26753	-0.76164
miR-2861	2.62877	1.58029
miR-29a-3p	0.98427	1.24199
miR-29b-1-5	-1.16041	-1.3169
miR-29b-3p	0.611	0.0529
miR-29c-3p	0.59514	1.49415
miR-301a-3p	-0.11925	-1.93215
miR-30a-3p	-0.40757	-0.62701
miR-30a-5p	0.82502	1.02813
miR-30b-5p	1.0859	0.45839
miR-30c-5p	1.02813	0.79746
miR-30d-5p	1.40003	0.91175
miR-30e-3p	0.38612	-0.0993
miR-30e-5p	1.03941	0.99505
miR-3127-3p	-0.18613	-0.46944
miR-3131	-0.53314	0.71818
miR-3141	2.00015	0.48796
miR-3147	-0.47313	-0.73108
miR-3154	0.47313	-0.38612
miR-3159	-1.28607	-0.40757
miR-3176	-1.40003	-0.04628
miR-3180-3p	0.95258	-0.80658
miR-3184-3p	2.46131	-0.74846
miR-3185	0	-0.39325
miR-3187-3p	-2.17455	1.65354
miR-3189-5p	-2.34325	-1.49415
miR-3191-3p	-2.25093	-1.03377
miR-3197	2.93869	0.95258
miR-3200-5p	-0.52554	0.9736
miR-3201	-0.82502	-0.00661
miR-320a	1.91079	1.95352
miR-320b	1.87129	1.34904
miR-320c	1.80005	-0.11925
miR-320d	1.68006	0.29504
miR-320e	1.20021	0.63508
miR-323a-3p	-1.34904	0.36484
miR-323a-5p	-1.17347	-0.32277
miR-323b-3p	-1.11006	0.20635
miR-324-3p	0.60305	0.94222
miR-324-5p	-0.03305	-1.20021
miR-326	1.18673	0.70966
miR-328-3p	0.81577	1.3328
miR-329-3p	-0.61899	-1.58029
miR-330-3p	-0.2131	-1.40003
miR-331-3p	0.48796	-0.90178
miR-335-3p	-1.24199	-0.58727
miR-335-5p	0.03305	0.18613
miR-338-3p	0.01322	-0.99505
miR-339-3p	1.2711	-0.36484
miR-339-5p	0.75283	0.19286
miR-33a-5p	0.48053	-2.93869
miR-33b-3p	-0.57944	-0.91175
miR-340-5p	-0.21987	-0.65133
miR-342-3p	0.70118	1.73693
miR-342-5p	-1.5358	0.57944
miR-345-5p	0.29504	-0.86277
miR-346	-1.01698	-0.03967
miR-34a-5p	-0.56387	-1.65354
miR-34c-3p	-1.45495	-0.24023
miR-3605-3p	-1.51465	-0.96307
miR-3613-3p	-0.57164	0.42922
miR-3614-5p	-1.47427	-0.4004
miR-361-5p	0.25386	-0.24704
miR-3619-3p	-1.76761	-0.68438
miR-3619-5p	-0.99505	-0.12591
miR-362-3p	-0.81577	-1.03377
miR-363-3p	0.27439	-1.28607
miR-3646	-0.78841	0.01322
miR-3652	0.17941	-1.01698
miR-3653	-1.03941	-0.50666
miR-365a-3p	-0.98427	-0.27439
miR-3663-5p	0.46575	-0.611
miR-3687	0.11925	-0.67605
miR-369-3p	-0.88211	-2.34325
miR-370-3p	-0.02644	-0.82502
miR-371b-5p	-1.02813	-1.47427
miR-373-5p	-0.67605	2.46131
miR-374b-5p	0.30195	0.10595
miR-375	-1.80005	-1.68006
miR-376c-3p	0.51042	-0.70118
miR-378a-3p	0.13925	0.65133
miR-378b	-0.611	0.70118
miR-378d	-0.08603	-0.0794
miR-378f	0.08603	-0.81577
miR-378g	0.18613	0.86277
miR-380-5p	-2.05158	-0.48053
miR-381-3p	0.13258	-1.12244
miR-382-5p	0.0794	-0.46944
miR-3907	0.1593	1.38264
miR-3909	-1.83451	0.03967
miR-3928-3p	-1.49415	0.50291
miR-3940-5p	1.76761	0.42198
miR-409-3p	-0.30195	0.45106
miR-410-3p	-0.1126	-1.87129
miR-421	-1.22783	-0.85322
miR-422a	-0.37192	-1.2139
miR-424-3p	-0.04628	-1.05082
miR-424-5p	-0.72677	1.7078
miR-4253	-0.12591	-0.54078
miR-425-3p	0.35075	0.8919
miR-425-5p	1.06237	1.00596
miR-4259	-0.92182	0.23343
miR-4263	-1.62815	-0.35779
miR-4274	0.71818	0.53314
miR-4279	0.54078	-0.44376
miR-4291	0.83434	0.7705
miR-4296	-0.06614	0.60305
miR-4301	-1.87129	2.05158
miR-4302	-1.30133	-0.30195
miR-4306	0.72677	-0.01983
miR-431-5p	-0.28814	-1.76761
miR-432-3p	-1.0979	-1.43616
miR-4419a	0.7354	-0.94222
miR-4429	1.60376	-0.14592
miR-4436a	-0.10595	-1.12244
miR-4446-3p	-0.54844	-0.1996
miR-4449	0.7705	1.14755
miR-4459	1.7078	0.69275
miR-4481	0.37192	-0.35075
miR-4505	0.96303	0.84374
miR-4506	-0.91175	0.12591
miR-4507	-0.05952	1.03941
miR-450b-5p	-1.05082	-0.17941
miR-4513	-0.68438	-0.166
miR-4519	0.20635	-0.49542
miR-451a	2.34325	2.93869
miR-4530	0.28814	0.32974
miR-4535	-0.09266	0.31582
miR-4538	-1.20021	0.611
miR-4539	0.43648	0.59514
miR-454-3p	-0.01983	-1.51465
miR-4640-3p	0.79746	0.37192
miR-4646-5p	0.1996	-0.10927
miR-4649-5p	-1.14755	-0.22665
miR-4655-5p	0.52554	-0.20635
miR-4658	-1.07406	0.28814
miR-4668-5p	-1.06237	0.22665
miR-4688	-0.36484	-0.37901
miR-4690-3p	-0.54078	-0.77943
miR-4690-5p	0.69275	-0.42198
miR-4691-5p	-1.18673	-1.07406
miR-4695-5p	0.61899	-0.73108
miR-4697-3p	-0.65133	-0.57944
miR-4701-3p	-1.2711	0.48053
miR-4706	0.94222	0.28126
miR-4713-3p	-0.29504	-1.3328
miR-4713-5p	-1.43616	-0.69275
miR-4725-5p	-0.17941	0.30888
miR-4726-3p	0.54844	-0.41477
miR-4726-5p	0.24023	-0.57164
miR-4728-3p	0.19286	0.81577
miR-4728-5p	0.80658	0.16265
miR-4731-3p	-2.62877	-0.53314
miR-4732-5p	-0.55614	0.37901
miR-4734	0.45106	-0.23343
miR-4736	-0.66776	-1.0919
miR-4738-3p	-1.91079	0.2131
miR-4747-3p	-0.69275	-0.74846
miR-4747-5p	-0.85322	-0.06614
miR-4756-5p	-0.96303	-1.41787
miR-4769-3p	0.37901	0.01983
miR-4783-3p	-1.65354	0.92182
miR-484	1.01698	2.25093
miR-485-3p	-0.7705	-0.88211
miR-486-5p	1.62815	2.62877
miR-487b-3p	-0.42922	-1.38264
miR-489-3p	-1.38264	0.11925
miR-494-3p	-0.22665	0.25386
miR-495-3p	0.0993	-1.18673
miR-5006-5p	-0.24023	0.8724
miR-501-3p	-0.77943	-1.55766
miR-502-3p	-0.70966	-0.70966
miR-503-5p	-0.71818	-0.10927
miR-505-3p	-0.26069	0.06614
miR-5093	-0.25386	-0.42922
miR-5190	-0.34373	-0.15261
miR-5196-3p	-0.23343	-0.25386
miR-532-3p	-0.28126	0.0993
miR-532-5p	-0.20635	-1.5358
miR-542-3p	-2.00015	-1.93215
miR-542-5p	-1.36565	-1.72237
miR-543	-0.32277	-2.00015
miR-548ax	-0.94222	-1.0919
miR-548d-5p	0.39325	-0.84374
miR-550a-3-	-0.0794	-1.14755
miR-557	-0.80658	-0.08603
miR-5585-3p	1.51465	1.83451
miR-5585-5p	-1.13488	-1.16041
miR-564	-0.48796	-1.80005
miR-572	0.30888	0.32277
miR-574-3p	0.76164	0.52554
miR-584-5p	0.09266	0.58727
miR-590-5p	-0.26753	-0.29504
miR-591	-1.60376	-0.52554
miR-595	-0.49542	-0.28814
miR-615-3p	-0.63508	-0.66776
miR-616-3p	-0.39325	-0.93197
miR-623	-0.65953	-1.83451
miR-629-5p	-0.13258	0.05952
miR-631	-0.75283	-0.1593
miR-637	-1.55766	1.18673
miR-645	-0.9736	-0.79746
miR-646	-0.86277	-2.17455
miR-652-3p	0.92182	0.57164
miR-660-5p	-0.1727	0.74409
miR-661	-1.12238	-0.18613
miR-662	0.05952	-0.7705
miR-664a-3p	-0.70118	-0.01322
miR-664b-3p	-0.79746	0.1727
miR-671-3p	-0.51042	0.7354
miR-675-3p	-0.37901	0.0794
miR-7-1-3p	-0.31582	-0.64318
miR-7-2-3p	-1.7078	0.51042
miR-744-5p	-0.15261	0.08603
miR-7-5p	-0.27439	-2.05158
miR-760	-0.43648	-0.26753
miR-766-3p	0.42198	0.44376
miR-770-5p	-0.95258	-1.72237
miR-874-3p	0.57164	0.80658
miR-877-3p	0.2131	0.83434
miR-877-5p	-0.03967	-0.02644
miR-885-5p	-1.68006	-0.59514
miR-887-3p	-2.10908	0.1126
miR-92a-3p	1.58029	2.34325
miR-92b-3p	0.45839	0.90178
miR-92b-5p	0.32974	0.27439
miR-93-3p	-0.44376	0.46575
miR-93-5p	1.0979	1.05082
miR-937-3p	0.50291	-0.63508
miR-941	-0.45839	-0.13258
miR-99a-5p	0.40757	0.61899
miR-99b-3p	-1.73693	-0.26069
miR-99b-5p	0.34373	0.98427

## Sheet: Fig_3A
miRNA	rs_storage	P.Value
let-7a-2-3p	0.0864	0.301
let-7a-3p	-0.0701	0.402
let-7a-5p	-0.048	0.566
let-7b-5p	0.0149	0.859
let-7c-3p	-0.0249	0.766
let-7c-5p	-0.0273	0.745
let-7d-3p	-0.1946	0.019
let-7d-5p	-0.1724	0.0381
let-7e-3p	-0.0333	0.691
let-7e-5p	-0.1606	0.0537
let-7f-1-3p	0.0817	0.329
let-7f-2-3p	-0.1352	0.105
let-7f-5p	-0.1034	0.216
let-7g-3p	0.0719	0.39
let-7g-5p	-0.1047	0.21
let-7i-5p	-0.2335	0.00471
miR-1	-0.1292	0.122
miR-100-5p	0.0762	0.362
miR-101-3p	-0.0105	0.9
miR-101-5p	-0.208	0.012
miR-103a-2-5p	-0.3666	5.76e-06
miR-103a-3p	-0.1951	0.0187
miR-105-3p	-0.0072	0.931
miR-106a-3p	0.0744	0.374
miR-106a-5p	-0.2047	0.0135
miR-106b-3p	-0.303	0.000212
miR-106b-5p	-0.0603	0.471
miR-107	-0.2203	0.00776
miR-10a-3p	0.0568	0.498
miR-10a-5p	0.0382	0.648
miR-10b-3p	0.0306	0.715
miR-10b-5p	0.0785	0.348
miR-1178-3p	-0.0396	0.636
miR-1178-5p	0.0077	0.927
miR-1179	-0.0713	0.394
miR-1180-3p	-0.2713	0.000965
miR-1180-5p	-0.1276	0.126
miR-1182	-0.0804	0.336
miR-1183	-0.0187	0.823
miR-1184	0.1351	0.105
miR-1185-1-3p	-0.1581	0.0575
miR-1185-2-3p	-0.1037	0.215
miR-1185-5p	-0.1243	0.136
miR-1193	-0.0073	0.931
miR-1197	0.0579	0.489
miR-1199-3p	-0.0219	0.793
miR-1200	0.0052	0.951
miR-1202	0.3689	4.96e-06
miR-1204	0.0767	0.359
miR-1205	0.1799	0.0303
miR-1207-3p	0.0938	0.262
miR-1207-5p	0.2902	0.000398
miR-1208	-0.0207	0.805
miR-1224-5p	0.0087	0.917
miR-1225-3p	0.0451	0.59
miR-1225-5p	0.2102	0.0111
miR-122-5p	0.1725	0.038
miR-1226-3p	-0.1894	0.0225
miR-1227-3p	-0.0837	0.317
miR-1228-3p	0.3728	3.88e-06
miR-1229-3p	0.2083	0.0119
miR-1229-5p	-0.249	0.00252
miR-1231	0.1601	0.0544
miR-1233-3p	0.2362	0.00424
miR-1234-3p	0.1181	0.157
miR-1236-3p	0.0818	0.328
miR-1236-5p	-0.1105	0.186
miR-1237-3p	0.0254	0.762
miR-1237-5p	0.0235	0.779
miR-1238-3p	0.1864	0.0248
miR-1238-5p	0.1107	0.185
miR-1243	-0.0502	0.549
miR-124-3p	-0.148	0.0757
miR-1244	0.2222	0.00723
miR-1245b-3p	-0.0357	0.67
miR-124-5p	-0.0641	0.443
miR-1247-3p	0.3687	5.05e-06
miR-1247-5p	-0.2552	0.00195
miR-1249	0.2113	0.0107
miR-1250-3p	0.0097	0.908
miR-1250-5p	-0.0132	0.875
miR-1251-3p	0.07	0.403
miR-1252-3p	-0.0167	0.842
miR-1252-5p	0.0616	0.462
miR-1253	0.0247	0.769
miR-1254	0.4877	4.94e-10
miR-1255b-2-3p	0.4863	5.61e-10
miR-1256	0.1701	0.0408
miR-1257	-0.0319	0.703
miR-1258	0.1363	0.102
miR-125a-3p	-0.1282	0.124
miR-125a-5p	-0.0054	0.948
miR-125b-1-3p	0.1098	0.189
miR-125b-2-3p	0.0565	0.5
miR-125b-5p	0.1197	0.151
miR-1261	-0.0584	0.486
miR-1262	-0.1637	0.0491
miR-1263	-0.0282	0.736
miR-126-3p	0.0198	0.813
miR-1264	0.0696	0.406
miR-1265	-0.0142	0.865
miR-126-5p	0.0405	0.628
miR-1267	0.1222	0.143
miR-1269a	0.0939	0.261
miR-1269b	0.3348	3.86e-05
miR-1270	0.0659	0.431
miR-1271-5p	0.0461	0.582
miR-1272	0.0801	0.338
miR-1273a	0.2861	0.000486
miR-1273c	0.4195	1.5e-07
miR-1273d	0.4788	1.12e-09
miR-1273e	0.3963	8.03e-07
miR-1273g-5p	-0.0714	0.394
miR-1273h-5p	0.5138	3.85e-11
miR-1275	-0.2284	0.00572
miR-127-5p	-0.0054	0.949
miR-1276	0.0845	0.312
miR-1277-5p	0.0975	0.244
miR-1278	-0.0447	0.593
miR-1279	0.0569	0.497
miR-128-1-5p	0.0274	0.744
miR-1283	0.0864	0.301
miR-128-3p	-0.2031	0.0143
miR-1285-5p	0.502	1.26e-10
miR-1287-3p	0.0768	0.359
miR-1287-5p	0.0256	0.76
miR-1288-3p	0.0583	0.486
miR-1289	0.2063	0.0128
miR-1290	0.0748	0.371
miR-1291	-0.2393	0.00374
miR-129-1-3p	-0.1411	0.0906
miR-129-2-3p	-0.0738	0.378
miR-1292-5p	-0.0734	0.38
miR-1293	-0.0076	0.927
miR-1294	-0.0247	0.769
miR-1295b-3p	-0.0437	0.602
miR-129-5p	0.023	0.784
miR-1296-3p	0.0433	0.605
miR-1296-5p	-0.1569	0.0595
miR-1297	0.035	0.676
miR-1298-3p	-0.0204	0.808
miR-1298-5p	-0.2502	0.0024
miR-1299	0.385	1.74e-06
miR-1301-3p	-0.2594	0.00163
miR-1301-5p	0.0941	0.26
miR-1302	-0.1016	0.224
miR-1303	0.3408	2.73e-05
miR-1304-3p	0.2949	0.000317
miR-1304-5p	0.0318	0.704
miR-1305	0.0657	0.432
miR-1306-3p	-0.0201	0.811
miR-1306-5p	-0.1659	0.0461
miR-1307-3p	0.3417	2.6e-05
miR-1307-5p	0.3415	2.62e-05
miR-130a-3p	-0.2074	0.0123
miR-130a-5p	0.0446	0.594
miR-130b-3p	-0.1887	0.0231
miR-130b-5p	-0.2463	0.00283
miR-1321	-0.1045	0.211
miR-1322	0.3497	1.62e-05
miR-1323	0.1056	0.206
miR-132-3p	-0.0912	0.275
miR-1324	0.286	0.000489
miR-132-5p	-0.2842	0.000533
miR-133a-3p	-0.0628	0.453
miR-133a-5p	0.1031	0.217
miR-133b	-0.2127	0.0102
miR-1343-5p	-0.2144	0.0096
miR-134-3p	-0.0331	0.693
miR-134-5p	0.0143	0.865
miR-135a-3p	-0.0711	0.395
miR-135a-5p	-0.0015	0.986
miR-135b-3p	-0.0905	0.279
miR-136-3p	-0.063	0.451
miR-136-5p	-0.3249	6.67e-05
miR-137	-0.142	0.0883
miR-138-1-3p	0.1096	0.19
miR-138-2-3p	0.1243	0.136
miR-138-5p	0.1964	0.0179
miR-139-3p	-0.0105	0.9
miR-139-5p	0.0709	0.397
miR-140-5p	-0.0922	0.27
miR-141-3p	0.0806	0.335
miR-141-5p	-0.0264	0.752
miR-142-5p	-0.0512	0.541
miR-143-3p	-0.0632	0.45
miR-143-5p	0.148	0.0758
miR-144-3p	0.0977	0.242
miR-144-5p	-0.0788	0.346
miR-145-3p	0.1539	0.0646
miR-145-5p	-0.1848	0.0261
miR-1468-3p	0.0229	0.785
miR-1468-5p	0.0614	0.463
miR-146a-3p	0.1327	0.112
miR-146a-5p	-0.1078	0.197
miR-146b-3p	0.05	0.55
miR-146b-5p	-0.0806	0.335
miR-1471	0.117	0.161
miR-147a	0.0134	0.873
miR-147b	0.0389	0.642
miR-148a-3p	-0.1723	0.0383
miR-148b-3p	-0.2198	0.00789
miR-149-3p	-0.2708	0.000986
miR-149-5p	-0.0443	0.596
miR-150-3p	0.026	0.757
miR-150-5p	0.1995	0.0161
miR-151a-3p	-0.259	0.00166
miR-152-3p	-0.1945	0.019
miR-153-3p	-0.0676	0.419
miR-153-5p	0.2546	0.002
miR-1537-3p	-0.1656	0.0466
miR-1537-5p	-0.1804	0.0299
miR-1538	0.1861	0.025
miR-1539	0.098	0.241
miR-154-3p	-0.2022	0.0147
miR-154-5p	-0.2877	0.00045
miR-155-3p	0.031	0.712
miR-155-5p	-0.1651	0.0473
miR-1587	0.1399	0.0933
miR-15a-3p	-0.1711	0.0396
miR-15a-5p	-0.0909	0.277
miR-15b-3p	-0.0448	0.592
miR-15b-5p	-0.1127	0.177
miR-16-1-3p	-0.1794	0.0308
miR-16-5p	-0.1186	0.155
miR-17-3p	-0.052	0.535
miR-17-5p	-0.1146	0.17
miR-181a-2-3p	-0.0122	0.884
miR-181a-3p	-0.0933	0.264
miR-181a-5p	-0.0782	0.35
miR-181b-3p	-0.0046	0.956
miR-181b-5p	-0.031	0.711
miR-181c-3p	-0.3253	6.53e-05
miR-181c-5p	0.0692	0.408
miR-181d-3p	0.043	0.607
miR-181d-5p	-0.2094	0.0115
miR-182-3p	0.0886	0.289
miR-182-5p	-0.1483	0.075
miR-183-3p	0.1008	0.228
miR-183-5p	-0.134	0.108
miR-184	0.1384	0.097
miR-185-3p	-0.1895	0.0225
miR-185-5p	-0.1084	0.194
miR-186-3p	0.0344	0.682
miR-186-5p	-0.0367	0.661
miR-187-3p	0.3126	0.000129
miR-187-5p	0.264	0.00134
miR-188-3p	-0.1334	0.11
miR-188-5p	0.0561	0.503
miR-18a-3p	-0.1923	0.0205
miR-18a-5p	-0.2277	0.00589
miR-18b-3p	-0.0223	0.79
miR-18b-5p	-0.1863	0.0248
miR-1908-5p	0.0085	0.919
miR-1909-3p	0.2214	0.00745
miR-1909-5p	0.0981	0.24
miR-190a-3p	0.0195	0.816
miR-190a-5p	0.033	0.694
miR-190b	-0.0034	0.968
miR-1910-3p	-0.1366	0.101
miR-1910-5p	0.2138	0.00983
miR-1911-3p	0.3034	0.000207
miR-1912	-0.0517	0.537
miR-1913	0.2122	0.0104
miR-191-3p	-0.2667	0.00118
miR-1914-3p	-0.2048	0.0135
miR-1914-5p	0.3929	1.02e-06
miR-1915-3p	0.0122	0.884
miR-1915-5p	0.0507	0.545
miR-191-5p	-0.2175	0.00859
miR-192-3p	0.063	0.452
miR-192-5p	-0.0456	0.586
miR-193a-3p	0.1013	0.225
miR-193a-5p	-0.013	0.877
miR-193b-3p	-0.0685	0.413
miR-193b-5p	-0.0947	0.257
miR-194-3p	-0.1378	0.0983
miR-194-5p	-0.0207	0.805
miR-195-3p	0.0799	0.339
miR-195-5p	0.0289	0.73
miR-196a-3p	0.1242	0.137
miR-196a-5p	0.0455	0.587
miR-196b-3p	0.1058	0.205
miR-196b-5p	-0.2017	0.015
miR-197-3p	-0.0361	0.667
miR-197-5p	0.0497	0.553
miR-1976	0.2509	0.00234
miR-198	0.0553	0.509
miR-199a-3p	-0.2074	0.0123
miR-199a-5p	-0.2461	0.00284
miR-199b-5p	-0.0818	0.328
miR-19a-3p	-0.1669	0.0448
miR-19a-5p	-0.0042	0.96
miR-19b-1-5p	-0.0034	0.967
miR-19b-2-5p	-0.036	0.668
miR-19b-3p	-0.0841	0.314
miR-200a-3p	0.0115	0.891
miR-200a-5p	-0.0355	0.672
miR-200b-3p	-0.0527	0.529
miR-200b-5p	0.1126	0.178
miR-200c-3p	-0.1925	0.0204
miR-200c-5p	-0.1279	0.125
miR-202-3p	0.0867	0.3
miR-202-5p	0.0285	0.733
miR-203b-3p	0.0896	0.284
miR-203b-5p	0.0579	0.489
miR-204-3p	0.0444	0.596
miR-204-5p	-0.0999	0.232
miR-2052	0.0972	0.245
miR-2053	-0.0069	0.934
miR-205-3p	0.0502	0.549
miR-2054	-0.0261	0.755
miR-205-5p	0.1508	0.0702
miR-206	0.0155	0.853
miR-208a-3p	-0.0016	0.985
miR-208a-5p	-0.021	0.802
miR-208b-3p	-0.0391	0.64
miR-208b-5p	0.0974	0.244
miR-20a-3p	-0.2051	0.0133
miR-20a-5p	-0.1165	0.163
miR-20b-3p	0.0266	0.751
miR-20b-5p	-0.199	0.0164
miR-210-3p	0.2152	0.00933
miR-210-5p	-0.0197	0.814
miR-2110	-0.1926	0.0203
miR-2113	-0.0205	0.806
miR-211-3p	0.0125	0.881
miR-2114-3p	-0.0114	0.892
miR-2114-5p	0.0899	0.282
miR-2115-3p	0.2567	0.00183
miR-2115-5p	0.2904	0.000394
miR-211-5p	0.0483	0.564
miR-2116-3p	0.3434	2.35e-05
miR-2116-5p	0.1693	0.0418
miR-2117	-0.0941	0.26
miR-212-3p	0.1717	0.0389
miR-212-5p	0.053	0.527
miR-21-3p	-0.1758	0.0344
miR-214-5p	-0.0421	0.615
miR-215-3p	0.0749	0.371
miR-215-5p	-0.0827	0.323
miR-21-5p	-0.0749	0.37
miR-216a-3p	0.0243	0.772
miR-216a-5p	-0.0309	0.712
miR-216b-5p	0.0498	0.552
miR-217	0.0631	0.451
miR-218-1-3p	0.0261	0.755
miR-218-2-3p	-0.0664	0.427
miR-218-5p	-0.0413	0.622
miR-219a-1-3p	-0.0024	0.977
miR-219a-2-3p	-0.138	0.0978
miR-219b-3p	-0.1735	0.0368
miR-221-3p	-0.201	0.0154
miR-221-5p	-0.1896	0.0224
miR-222-3p	-0.0526	0.53
miR-222-5p	0.0213	0.799
miR-223-3p	-0.1305	0.118
miR-223-5p	-0.1827	0.0279
miR-22-3p	0.0107	0.899
miR-224-5p	-0.2012	0.0152
miR-22-5p	-0.1664	0.0455
miR-2276-3p	0.038	0.65
miR-2276-5p	0.0333	0.691
miR-2278	0.0347	0.679
miR-2355-3p	-0.0381	0.649
miR-2355-5p	-0.1891	0.0227
miR-2392	-0.2312	0.00515
miR-23a-3p	-0.1055	0.207
miR-23a-5p	-0.1751	0.0352
miR-23b-3p	-0.1178	0.158
miR-23b-5p	-0.0694	0.407
miR-23c	0.126	0.131
miR-24-2-5p	-0.3174	0.0001
miR-24-3p	-0.0855	0.306
miR-2467-3p	-0.1658	0.0463
miR-2467-5p	-0.0635	0.448
miR-25-3p	-0.0907	0.278
miR-25-5p	-0.1989	0.0165
miR-2681-3p	-0.2375	0.00402
miR-2681-5p	0.0754	0.368
miR-2682-3p	0.1412	0.0904
miR-2682-5p	-0.0288	0.731
miR-26a-1-3p	-0.18	0.0303
miR-26a-2-3p	0.0254	0.762
miR-26a-5p	-0.1104	0.186
miR-26b-3p	-0.2282	0.00577
miR-26b-5p	-0.0366	0.662
miR-27a-3p	-0.0289	0.73
miR-27a-5p	-0.3602	8.6e-06
miR-27b-3p	-0.0779	0.352
miR-27b-5p	-0.1197	0.152
miR-28-5p	-0.2245	0.00663
miR-2861	0.2207	0.00765
miR-2909	0.0279	0.739
miR-296-3p	-0.1764	0.0338
miR-296-5p	-0.1071	0.2
miR-297	0.1504	0.0709
miR-298	0.1208	0.148
miR-299-3p	-0.0544	0.516
miR-299-5p	-0.0589	0.482
miR-29a-3p	0.0987	0.237
miR-29a-5p	-0.0323	0.7
miR-29b-1-5p	0.0575	0.492
miR-29b-2-5p	-0.1734	0.037
miR-29b-3p	-0.048	0.566
miR-29c-3p	-0.091	0.276
miR-29c-5p	-0.3651	6.32e-06
miR-300	0.138	0.0979
miR-301a-3p	-0.1968	0.0177
miR-301a-5p	-0.0285	0.734
miR-301b	-0.2327	0.00485
miR-302a-3p	0.0726	0.386
miR-302a-5p	0.0699	0.403
miR-302b-3p	0.0887	0.289
miR-302b-5p	-0.0694	0.407
miR-302c-3p	0.0378	0.652
miR-302c-5p	0.0279	0.739
miR-302d-3p	-0.1134	0.175
miR-302d-5p	0.0622	0.457
miR-302e	-0.0654	0.435
miR-302f	0.0306	0.715
miR-3064-3p	0.0554	0.508
miR-3064-5p	-0.0055	0.948
miR-30a-3p	0.0072	0.932
miR-30a-5p	0.0317	0.706
miR-30b-3p	-0.1493	0.0731
miR-30b-5p	-0.0702	0.402
miR-30c-1-3p	-0.0096	0.909
miR-30c-2-3p	0.1145	0.17
miR-30c-5p	-0.0759	0.364
miR-30d-3p	-0.2278	0.00587
miR-30d-5p	-0.0014	0.987
miR-30e-3p	-0.0137	0.87
miR-30e-5p	-0.0623	0.457
miR-3115	-0.1451	0.0817
miR-3116	0.0687	0.411
miR-3117-5p	0.0268	0.749
miR-3118	0.1264	0.13
miR-3121-5p	-0.0355	0.671
miR-3122	0.0265	0.752
miR-3123	0.0661	0.429
miR-3124-3p	0.056	0.504
miR-3124-5p	0.0804	0.336
miR-3125	-0.0293	0.726
miR-3126-3p	-0.0733	0.381
miR-3126-5p	-0.1235	0.139
miR-3127-3p	0.2377	0.00399
miR-3127-5p	0.0854	0.307
miR-3128	0.0124	0.882
miR-3129-3p	0.1315	0.115
miR-3130-3p	-0.1164	0.163
miR-3131	-0.1851	0.0258
miR-3132	-0.0076	0.928
miR-3133	0.0713	0.394
miR-3134	0.0165	0.844
miR-3135a	0.0882	0.291
miR-3136-5p	-0.036	0.667
miR-3137	0.034	0.685
miR-3138	-0.1381	0.0978
miR-3140-3p	0.2327	0.00485
miR-3140-5p	0.2201	0.0078
miR-3141	-0.2539	0.00206
miR-3142	-0.0504	0.547
miR-3143	0.1142	0.171
miR-3144-3p	-0.0471	0.573
miR-3144-5p	0.0224	0.789
miR-3145-3p	-0.1134	0.174
miR-3145-5p	-0.0066	0.937
miR-3146	-0.1026	0.219
miR-3147	-0.0883	0.291
miR-3148	0.1591	0.0559
miR-3149	-0.1506	0.0706
miR-3150b-5p	-0.1537	0.065
miR-3152-3p	0.1177	0.159
miR-3152-5p	0.1317	0.114
miR-3153	-0.3632	7.14e-06
miR-3154	-0.2933	0.000343
miR-3155a	-0.1738	0.0366
miR-3155b	0.0639	0.445
miR-3156-5p	0.0227	0.787
miR-3157-3p	0.1754	0.0349
miR-3157-5p	0.2599	0.00159
miR-3158-5p	-0.0276	0.742
miR-3159	0.0194	0.817
miR-31-5p	-0.0601	0.473
miR-3161	0.0837	0.317
miR-3162-5p	-0.3469	1.91e-05
miR-3163	0.0814	0.331
miR-3165	-0.0488	0.56
miR-3166	0.0076	0.928
miR-3167	-0.0388	0.644
miR-3169	-0.0545	0.515
miR-3170	0.0353	0.673
miR-3171	-0.0962	0.249
miR-3174	0.0672	0.422
miR-3175	-0.1702	0.0407
miR-3176	-0.0377	0.653
miR-3177-3p	-0.0074	0.93
miR-3177-5p	0.0103	0.902
miR-3179	0.0129	0.878
miR-3180	0.158	0.0577
miR-3180-3p	0.191	0.0214
miR-3182	-0.1422	0.0881
miR-3184-3p	0.2759	0.000782
miR-3185	-0.1991	0.0164
miR-3186-3p	0.0718	0.391
miR-3186-5p	0.0237	0.778
miR-3187-3p	-0.0459	0.584
miR-3187-5p	-0.0356	0.671
miR-3188	-0.1173	0.16
miR-3189-3p	0.0635	0.448
miR-3189-5p	0.0541	0.518
miR-3191-3p	-0.0938	0.262
miR-3191-5p	-0.02	0.811
miR-3192-3p	0.07	0.403
miR-3192-5p	0.1424	0.0875
miR-3193	-0.1376	0.0988
miR-3197	0.2089	0.0117
miR-3198	-0.0303	0.718
miR-3199	0.0226	0.788
miR-3200-5p	0.0038	0.964
miR-3201	0.1863	0.0249
miR-3202	-0.1444	0.0832
miR-320a	0.0084	0.92
miR-320b	0.0337	0.688
miR-320c	0.0403	0.63
miR-320d	0.0907	0.278
miR-320e	-0.1251	0.134
miR-323a-3p	-0.2347	0.00449
miR-323a-5p	-0.0786	0.348
miR-323b-3p	-0.0737	0.379
miR-323b-5p	0.047	0.574
miR-32-3p	-0.0871	0.298
miR-324-3p	-0.0716	0.392
miR-324-5p	-0.3141	0.000119
miR-325	-0.0163	0.845
miR-32-5p	-0.0903	0.28
miR-326	0.1091	0.192
miR-328-3p	-0.0297	0.723
miR-329-3p	-0.1899	0.0221
miR-329-5p	0.2052	0.0133
miR-330-3p	0.0885	0.29
miR-330-5p	-0.2405	0.00357
miR-331-3p	-0.2802	0.000641
miR-331-5p	-0.2058	0.013
miR-335-3p	0.1124	0.178
miR-335-5p	-0.0884	0.29
miR-337-3p	-0.1292	0.122
miR-337-5p	-0.2281	0.0058
miR-338-3p	-0.1596	0.0552
miR-339-3p	0.1974	0.0173
miR-339-5p	-0.0348	0.678
miR-33a-3p	-0.101	0.227
miR-33a-5p	-0.2783	0.000701
miR-33b-3p	0.001	0.991
miR-33b-5p	0.228	0.00583
miR-340-3p	-0.0287	0.732
miR-340-5p	-0.0775	0.354
miR-342-3p	0.0375	0.654
miR-342-5p	-0.196	0.0181
miR-345-3p	-0.0948	0.257
miR-345-5p	-0.0422	0.615
miR-346	0.1425	0.0873
miR-34a-3p	0.0958	0.252
miR-34a-5p	0.0865	0.301
miR-34b-3p	0.1805	0.0299
miR-34b-5p	-0.0768	0.359
miR-34c-3p	0.1109	0.184
miR-34c-5p	0.0539	0.52
miR-3605-3p	0.0666	0.426
miR-3605-5p	0.0987	0.237
miR-3606-5p	-0.0087	0.917
miR-3607-3p	0.0832	0.32
miR-3607-5p	0.1396	0.094
miR-3609	0.1229	0.141
miR-3611	0.0711	0.395
miR-3612	0.1127	0.177
miR-3613-3p	-0.0226	0.788
miR-3613-5p	0.1162	0.164
miR-361-3p	-0.2331	0.00478
miR-3614-3p	0.1003	0.23
miR-3614-5p	-0.043	0.608
miR-361-5p	-0.187	0.0243
miR-3616-5p	0.0968	0.247
miR-3617-3p	0.1431	0.0859
miR-3617-5p	0.0391	0.641
miR-3618	0.0479	0.568
miR-3619-3p	0.1441	0.0839
miR-3619-5p	-0.0038	0.964
miR-3620-3p	-0.1422	0.0879
miR-362-3p	-0.0556	0.507
miR-362-5p	-0.0656	0.433
miR-363-3p	-0.2074	0.0123
miR-363-5p	0.0125	0.881
miR-3646	0.0089	0.915
miR-3648	0.0098	0.907
miR-3649	-0.0457	0.585
miR-3650	-0.0216	0.797
miR-3652	-0.3088	0.000157
miR-3653	-0.0211	0.801
miR-3654	0.1541	0.0642
miR-3655	-0.0513	0.54
miR-3657	-0.0691	0.409
miR-3658	-0.0943	0.259
miR-3659	0.1092	0.191
miR-365a-3p	0.0535	0.523
miR-365a-5p	0.0647	0.439
miR-365b-5p	-0.1835	0.0272
miR-3660	0.093	0.266
miR-3661	0.0293	0.727
miR-3662	0.2018	0.0149
miR-3663-5p	0.1017	0.223
miR-3664-5p	-0.0954	0.254
miR-3666	0.1012	0.226
miR-3667-3p	0.0876	0.295
miR-3667-5p	0.1661	0.0459
miR-3668	-0.0733	0.381
miR-3670	0.2215	0.00742
miR-367-3p	-0.1305	0.118
miR-3674	0.3783	2.72e-06
miR-3675-3p	0.1711	0.0397
miR-367-5p	-0.0244	0.771
miR-3677-5p	0.0299	0.721
miR-3678-3p	0.0498	0.552
miR-3679-3p	0.0607	0.468
miR-3679-5p	-0.2313	0.00513
miR-3680-3p	0.1134	0.175
miR-3680-5p	-0.0105	0.9
miR-3682-3p	-0.0766	0.36
miR-3682-5p	-0.1362	0.102
miR-3684	0.1129	0.176
miR-3685	-0.1593	0.0556
miR-3686	0.0381	0.649
miR-3687	0.1461	0.0795
miR-3688-5p	-0.1963	0.018
miR-3689a-3p	0.3515	1.46e-05
miR-3689a-5p	0.0524	0.531
miR-3689b-3p	-0.0627	0.454
miR-3689d	0.0991	0.236
miR-3689f	0.031	0.711
miR-3690	0.3197	8.87e-05
miR-3691-3p	-0.0155	0.854
miR-3691-5p	-0.058	0.488
miR-3692-3p	0.0699	0.404
miR-3692-5p	0.0021	0.98
miR-369-3p	0.0128	0.879
miR-369-5p	-0.1824	0.0281
miR-370-3p	-0.0908	0.277
miR-370-5p	0.0788	0.346
miR-3713	-0.1362	0.102
miR-3714	0.068	0.416
miR-371b-3p	0.1695	0.0416
miR-371b-5p	0.045	0.591
miR-372-3p	0.0548	0.512
miR-372-5p	0.1009	0.227
miR-373-3p	0.1262	0.131
miR-373-5p	0.0711	0.396
miR-374a-3p	-0.1701	0.0409
miR-374b-3p	0.2175	0.0086
miR-374b-5p	-0.1406	0.0918
miR-374c-5p	0.0475	0.57
miR-375	0.102	0.222
miR-376a-2-5p	-0.0853	0.308
miR-376a-3p	-0.2345	0.00453
miR-376a-5p	-0.0073	0.931
miR-376b-3p	-0.2801	0.000644
miR-376b-5p	0.0095	0.91
miR-376c-3p	-0.1934	0.0198
miR-376c-5p	-0.0857	0.306
miR-377-3p	-0.1347	0.106
miR-377-5p	-0.0355	0.671
miR-378a-3p	0.0232	0.782
miR-378b	-0.0962	0.25
miR-378c	-0.1316	0.115
miR-378d	-0.1722	0.0383
miR-378e	-0.183	0.0276
miR-378f	-0.0358	0.669
miR-378g	0.0246	0.769
miR-378h	0.1341	0.108
miR-378i	-0.0122	0.885
miR-379-3p	0.0055	0.947
miR-379-5p	-0.2595	0.00163
miR-380-3p	-0.0428	0.609
miR-380-5p	-0.0843	0.313
miR-381-3p	-0.0092	0.913
miR-381-5p	-0.0992	0.235
miR-382-3p	-0.1229	0.141
miR-382-5p	-0.0742	0.375
miR-383-3p	-0.0195	0.816
miR-383-5p	0.0988	0.237
miR-384	-0.0567	0.498
miR-3907	0.1365	0.102
miR-3908	0.0123	0.883
miR-3909	0.0365	0.663
miR-3910	0.0165	0.844
miR-3912-3p	0.2954	0.00031
miR-3912-5p	0.2414	0.00344
miR-3913-5p	-0.111	0.184
miR-3914	0.0007	0.993
miR-3915	0.0712	0.395
miR-3916	-0.0285	0.734
miR-3917	-0.0015	0.986
miR-3919	-0.139	0.0954
miR-3920	0.0125	0.881
miR-3921	-0.0394	0.638
miR-3922-3p	0.0116	0.89
miR-3922-5p	-0.1233	0.139
miR-3923	0.0812	0.332
miR-3924	-0.131	0.116
miR-3925-5p	0.0927	0.268
miR-3926	0.0082	0.922
miR-3927-5p	-0.0905	0.279
miR-3928-3p	-0.3197	8.88e-05
miR-3928-5p	-0.0598	0.475
miR-3929	-0.1058	0.205
miR-3934-3p	0.0141	0.866
miR-3934-5p	0.2548	0.00198
miR-3935	0.1535	0.0652
miR-3936	-0.0795	0.342
miR-3937	0.2296	0.00546
miR-3939	-0.0161	0.848
miR-3940-5p	0.115	0.168
miR-3941	0.0026	0.976
miR-3942-5p	0.0199	0.812
miR-3943	0.1757	0.0346
miR-3944-5p	-0.0107	0.898
miR-3945	0.1226	0.142
miR-3973	0.2081	0.012
miR-3974	0.0772	0.356
miR-3975	0.0801	0.338
miR-3978	0.1126	0.178
miR-409-3p	-0.1367	0.101
miR-409-5p	0.0331	0.692
miR-410-3p	-0.2568	0.00182
miR-410-5p	0.1417	0.0891
miR-411-3p	0.0213	0.799
miR-411-5p	-0.1368	0.101
miR-412-3p	-0.0075	0.929
miR-412-5p	0.1335	0.11
miR-421	-0.134	0.108
miR-422a	-0.0394	0.638
miR-424-3p	-0.1178	0.158
miR-424-5p	-0.0575	0.492
miR-4251	0.0514	0.539
miR-4252	0.1311	0.116
miR-4253	0.0259	0.757
miR-425-3p	-0.21	0.0112
miR-4255	0.0535	0.523
miR-425-5p	-0.2361	0.00425
miR-4256	0.0296	0.724
miR-4257	0.1039	0.213
miR-4259	0.2142	0.00968
miR-4261	-0.064	0.444
miR-4262	-0.0645	0.441
miR-4263	-0.0115	0.891
miR-4264	0.1404	0.0922
miR-4265	0.1479	0.0758
miR-4266	0.0313	0.708
miR-4267	0.0512	0.541
miR-4268	0.1538	0.0647
miR-4269	0.1694	0.0416
miR-4270	-0.2762	0.00077
miR-4271	-0.3337	4.1e-05
miR-4272	0.1215	0.145
miR-4273	0.0259	0.757
miR-4274	0.041	0.625
miR-4275	0.1681	0.0433
miR-4276	-0.0334	0.69
miR-4277	0.047	0.575
miR-4278	-0.1633	0.0497
miR-4279	0.1713	0.0394
miR-4280	0.1349	0.106
miR-4282	0.0241	0.774
miR-4283	0.0483	0.564
miR-4287	-0.0014	0.986
miR-4289	0.1529	0.0664
miR-429	0.0297	0.723
miR-4290	-0.2347	0.00449
miR-4291	0.2265	0.00616
miR-4292	0.1332	0.11
miR-4293	-0.0269	0.748
miR-4294	0.0136	0.871
miR-4295	0.1339	0.108
miR-4296	0.0603	0.472
miR-4297	-0.095	0.256
miR-4299	-0.052	0.534
miR-4300	-0.06	0.473
miR-4301	-0.0042	0.96
miR-4302	0.1608	0.0533
miR-4303	-0.0753	0.368
miR-4304	0.0591	0.48
miR-4305	-0.0252	0.764
miR-4306	-0.21	0.0113
miR-4307	0.1266	0.129
miR-4308	0.0214	0.799
miR-4309	0.1206	0.148
miR-4310	-0.1357	0.104
miR-4311	-0.0189	0.821
miR-4312	0.1314	0.115
miR-431-3p	-0.0563	0.502
miR-4314	0.0435	0.604
miR-4315	0.0989	0.237
miR-431-5p	-0.1939	0.0195
miR-4317	0.2038	0.0139
miR-4318	0.0161	0.848
miR-4319	0.0899	0.282
miR-4320	0.0728	0.385
miR-4322	0.1356	0.104
miR-432-3p	0.0926	0.268
miR-4324	-0.113	0.176
miR-4325	0.008	0.924
miR-432-5p	-0.2099	0.0113
miR-4326	-0.0326	0.697
miR-4327	-0.0112	0.894
miR-4328	0.1248	0.135
miR-4329	0.0287	0.732
miR-4330	0.1152	0.168
miR-433-3p	-0.1686	0.0426
miR-433-5p	0.0494	0.555
miR-4417	0.1041	0.213
miR-4419a	-0.2241	0.00674
miR-4419b	-0.255	0.00197
miR-4420	0.1631	0.05
miR-4421	0.3064	0.000179
miR-4422	0.0704	0.4
miR-4423-3p	0.0252	0.764
miR-4423-5p	0.1545	0.0636
miR-4424	0.0407	0.627
miR-4425	0.0413	0.622
miR-4426	-0.1496	0.0725
miR-4427	-0.0669	0.424
miR-4428	-0.0305	0.716
miR-4429	-0.0018	0.983
miR-4430	-0.0981	0.24
miR-4431	0.2742	0.000847
miR-4432	0.0818	0.328
miR-4433b-5p	0.4318	5.85e-08
miR-4434	0.0967	0.247
miR-4435	0.2572	0.00179
miR-4436a	0.2128	0.0102
miR-4436b-3p	-0.2191	0.00811
miR-4437	0.0288	0.731
miR-4438	0.1616	0.0521
miR-4439	0.0772	0.356
miR-4440	0.3251	6.61e-05
miR-4441	0.1486	0.0745
miR-4442	-0.173	0.0374
miR-4444	0.0515	0.539
miR-4446-3p	0.1211	0.147
miR-4446-5p	0.0272	0.745
miR-4447	-0.0205	0.807
miR-4449	0.1457	0.0804
miR-4450	-0.083	0.321
miR-4451	0.0335	0.689
miR-4452	0.1286	0.123
miR-4453	0.03	0.72
miR-4455	-0.1748	0.0355
miR-4457	0.1503	0.0711
miR-4458	-0.1223	0.143
miR-4459	-0.2241	0.00673
miR-4460	-0.1168	0.162
miR-4461	-0.0726	0.385
miR-4462	-0.0064	0.939
miR-4463	-0.0839	0.316
miR-4464	0.0438	0.601
miR-4465	0.0132	0.874
miR-4467	-0.0396	0.636
miR-4468	0.1269	0.128
miR-4471	-0.003	0.971
miR-4472	-0.1174	0.16
miR-4473	0.025	0.765
miR-4474-3p	0.0921	0.27
miR-4476	-0.0964	0.249
miR-4477a	0.1194	0.153
miR-4477b	0.1357	0.104
miR-4478	-0.2195	0.00798
miR-448	0.1168	0.162
miR-4480	-0.0389	0.642
miR-4481	-0.1494	0.0728
miR-4483	0.1358	0.103
miR-4484	-0.0048	0.954
miR-4486	0.1398	0.0934
miR-4487	-0.1152	0.168
miR-4489	0.1035	0.215
miR-4490	-0.0415	0.62
miR-4491	0.0758	0.365
miR-4494	-0.0301	0.719
miR-4495	-0.0777	0.353
miR-4496	0.1426	0.0871
miR-4498	-0.0173	0.836
miR-4499	-0.1984	0.0167
miR-449a	-0.084	0.315
miR-449b-3p	0.0402	0.631
miR-449b-5p	-0.0852	0.308
miR-449c-3p	0.033	0.694
miR-449c-5p	0.0051	0.951
miR-4500	0.0944	0.259
miR-4501	-0.0725	0.386
miR-4502	0.1669	0.0448
miR-4505	0.1007	0.228
miR-4506	0.0216	0.797
miR-4507	0.284	0.000536
miR-450a-2-3p	0.0602	0.472
miR-450a-5p	-0.025	0.765
miR-450b-3p	0.0417	0.618
miR-450b-5p	0.0746	0.373
miR-4510	0.0091	0.913
miR-4511	-0.0414	0.621
miR-4512	0.2118	0.0106
miR-4513	-0.2831	0.000561
miR-4514	0.0203	0.808
miR-4515	-0.0811	0.332
miR-4517	0.1573	0.0588
miR-4518	0.1228	0.141
miR-4519	0.0899	0.282
miR-451a	-0.103	0.218
miR-451b	0.0844	0.313
miR-4520a-5p	-0.0849	0.31
miR-4521	0.1038	0.214
miR-4522	0.1249	0.134
miR-452-3p	0.0178	0.832
miR-4524a-5p	-0.0519	0.535
miR-4524b-5p	-0.0245	0.77
miR-452-5p	-0.1052	0.208
miR-4527	0.0916	0.273
miR-4528	0.0011	0.99
miR-4530	-0.1144	0.171
miR-4531	0.0464	0.58
miR-4533	-0.0017	0.984
miR-4534	-0.2412	0.00347
miR-4535	0.2789	0.000682
miR-4537	0.0359	0.668
miR-4538	0.0967	0.247
miR-4539	0.3382	3.18e-05
miR-4540	0.0208	0.804
miR-454-3p	-0.1576	0.0584
miR-454-5p	-0.118	0.157
miR-455-3p	0.0683	0.415
miR-455-5p	0.0808	0.334
miR-4632-3p	-0.0703	0.401
miR-4632-5p	0.1161	0.164
miR-4636	-0.0514	0.539
miR-4637	0.0469	0.575
miR-4638-5p	-0.1352	0.105
miR-4639-3p	-0.0449	0.591
miR-4639-5p	0.1821	0.0283
miR-4640-3p	0.0146	0.861
miR-4641	-0.054	0.519
miR-4642	0.0497	0.553
miR-4644	-0.3412	2.67e-05
miR-4645-3p	-0.1671	0.0446
miR-4646-3p	0.1101	0.187
miR-4646-5p	-0.2221	0.00727
miR-4647	-0.1101	0.187
miR-4648	0.0117	0.889
miR-4649-3p	0.1007	0.228
miR-4649-5p	-0.1897	0.0223
miR-4650-3p	-0.0765	0.361
miR-4652-3p	0.0037	0.965
miR-4652-5p	0.095	0.256
miR-4653-3p	-0.0629	0.452
miR-4653-5p	0.0943	0.259
miR-4654	0.078	0.351
miR-4655-3p	0.3184	9.5e-05
miR-4655-5p	0.0327	0.696
miR-4656	-0.1435	0.085
miR-4657	-0.0441	0.598
miR-4658	0.0629	0.452
miR-4659b-5p	0.002	0.981
miR-466	0.095	0.256
miR-4660	0.259	0.00166
miR-4661-5p	0.037	0.659
miR-4662a-3p	-0.0899	0.282
miR-4663	0.0318	0.704
miR-4664-3p	0.1465	0.0787
miR-4664-5p	-0.0289	0.73
miR-4665-5p	-0.03	0.72
miR-4666a-5p	-0.086	0.304
miR-4666b	-0.0093	0.912
miR-4667-3p	-0.0604	0.471
miR-4667-5p	0.0605	0.47
miR-4668-3p	0.1435	0.0851
miR-4668-5p	0.0182	0.828
miR-4669	-0.1394	0.0945
miR-4670-5p	0.1403	0.0922
miR-4671-3p	0.0032	0.97
miR-4671-5p	-0.0032	0.969
miR-4672	-0.0224	0.789
miR-4673	0.0885	0.29
miR-4675	0.0247	0.768
miR-4676-3p	-0.0341	0.684
miR-4677-3p	0.0062	0.941
miR-4677-5p	0.0404	0.63
miR-4678	0.0326	0.697
miR-4679	-0.0422	0.614
miR-4680-3p	0.1339	0.108
miR-4680-5p	0.1365	0.102
miR-4681	0.1426	0.0872
miR-4682	0.0698	0.404
miR-4683	-0.107	0.2
miR-4684-3p	0.1398	0.0935
miR-4684-5p	0.0281	0.737
miR-4685-3p	-0.0952	0.255
miR-4685-5p	-0.0303	0.717
miR-4686	0.0446	0.594
miR-4687-3p	-0.1868	0.0244
miR-4688	0.0666	0.426
miR-4689	-0.0626	0.454
miR-4690-3p	0.0855	0.307
miR-4690-5p	-0.1752	0.0351
miR-4691-3p	0.0494	0.555
miR-4691-5p	0.1306	0.118
miR-4692	0.0861	0.303
miR-4693-3p	0.0408	0.626
miR-4693-5p	-0.0617	0.461
miR-4694-5p	0.062	0.459
miR-4695-3p	0.1434	0.0854
miR-4695-5p	-0.0259	0.757
miR-4696	0.0659	0.431
miR-4697-3p	0.0734	0.38
miR-4697-5p	0.0403	0.63
miR-4698	0.026	0.756
miR-4699-3p	0.0524	0.532
miR-4699-5p	0.0577	0.491
miR-4700-5p	-0.0188	0.823
miR-4701-3p	-0.068	0.416
miR-4701-5p	-0.2203	0.00775
miR-4703-5p	0.0051	0.951
miR-4704-3p	0.0148	0.86
miR-4704-5p	-0.0457	0.586
miR-4706	0.2604	0.00156
miR-4707-3p	-0.18	0.0303
miR-4707-5p	-0.036	0.667
miR-4709-3p	-0.0286	0.733
miR-4709-5p	0.0068	0.936
miR-4711-3p	-0.0923	0.27
miR-4712-5p	0.152	0.068
miR-4713-3p	0.0599	0.474
miR-4713-5p	-0.0257	0.759
miR-4714-5p	-0.1162	0.164
miR-4718	0.1026	0.219
miR-4719	0.0328	0.695
miR-4720-3p	0.0809	0.334
miR-4721	-0.055	0.511
miR-4722-3p	-0.1488	0.0741
miR-4722-5p	0.1802	0.0301
miR-4723-3p	-0.0822	0.325
miR-4723-5p	-0.0235	0.779
miR-4724-3p	-0.0654	0.434
miR-4725-3p	0.096	0.251
miR-4725-5p	-0.2308	0.00523
miR-4726-3p	0.1643	0.0483
miR-4726-5p	-0.1164	0.163
miR-4727-3p	0.0089	0.916
miR-4727-5p	-0.0222	0.791
miR-4728-3p	0.2821	0.000587
miR-4728-5p	-0.2364	0.00419
miR-4729	-0.0789	0.346
miR-4730	-0.0055	0.948
miR-4731-3p	0.0446	0.595
miR-4731-5p	0.0309	0.713
miR-4732-3p	0.1967	0.0177
miR-4732-5p	-0.0778	0.352
miR-4733-3p	0.2286	0.00568
miR-4734	0.2097	0.0113
miR-4735-5p	0.0005	0.995
miR-4736	0.0133	0.874
miR-4737	0.2158	0.00913
miR-4738-3p	-0.0673	0.421
miR-4738-5p	0.0332	0.692
miR-4742-3p	-0.0007	0.993
miR-4742-5p	-0.0753	0.368
miR-4743-3p	0.0717	0.391
miR-4743-5p	-0.235	0.00445
miR-4744	0.0378	0.652
miR-4745-3p	0.1617	0.052
miR-4746-5p	0.0348	0.678
miR-4747-3p	-0.1338	0.109
miR-4747-5p	0.0598	0.475
miR-4748	-0.1482	0.0753
miR-4750-5p	-0.1007	0.228
miR-4751	-0.0515	0.539
miR-4753-3p	0.0001	0.999
miR-4753-5p	0.1499	0.072
miR-4756-5p	0.0222	0.791
miR-4758-5p	-0.1586	0.0568
miR-4759	-0.092	0.271
miR-4760-3p	0.0735	0.379
miR-4760-5p	0.0835	0.318
miR-4761-3p	-0.0109	0.897
miR-4761-5p	-0.0785	0.348
miR-4762-5p	0.0411	0.624
miR-4763-3p	0.5373	3.22e-12
miR-4764-3p	-0.0872	0.297
miR-4764-5p	0.1272	0.127
miR-4765	0.0197	0.814
miR-4766-5p	-0.0434	0.604
miR-4769-3p	-0.0195	0.816
miR-4769-5p	-0.2727	0.000903
miR-4770	-0.0472	0.573
miR-4771	0.0334	0.69
miR-4772-5p	0.0233	0.781
miR-4773	-0.0034	0.967
miR-4774-3p	0.1361	0.103
miR-4774-5p	0.1115	0.182
miR-4775	0.1766	0.0336
miR-4777-3p	-0.013	0.876
miR-4777-5p	0.0617	0.461
miR-4778-3p	0.0289	0.73
miR-4779	-0.0494	0.555
miR-4780	-0.1785	0.0317
miR-4781-3p	-0.0513	0.54
miR-4781-5p	0.0857	0.305
miR-4782-5p	0.0321	0.701
miR-4783-3p	-0.075	0.37
miR-4784	0.145	0.0819
miR-4786-3p	0.1801	0.0302
miR-4786-5p	0.0677	0.418
miR-4788	0.0464	0.579
miR-4789-3p	0.07	0.403
miR-4789-5p	0.0003	0.997
miR-4790-3p	0.1701	0.0408
miR-4790-5p	0.1026	0.219
miR-4791	-0.0683	0.414
miR-4793-3p	0.2145	0.00959
miR-4793-5p	0.1605	0.0539
miR-4794	-0.0949	0.256
miR-4795-3p	0.1272	0.127
miR-4795-5p	0.0948	0.257
miR-4796-5p	-0.0208	0.804
miR-4798-3p	0.137	0.1
miR-4798-5p	0.0041	0.961
miR-4799-5p	-0.0288	0.731
miR-4800-3p	0.2785	0.000695
miR-4800-5p	-0.2507	0.00236
miR-4801	0.0765	0.361
miR-4803	0.1052	0.208
miR-484	-0.1256	0.132
miR-485-3p	-0.2233	0.00693
miR-485-5p	-0.2014	0.0151
miR-486-5p	-0.0919	0.272
miR-487a-3p	0.0368	0.66
miR-487a-5p	0.0973	0.244
miR-487b-3p	-0.2019	0.0149
miR-488-3p	0.122	0.144
miR-488-5p	0.0485	0.562
miR-489-3p	0.1456	0.0805
miR-489-5p	0.0695	0.406
miR-490-5p	-0.0939	0.262
miR-491-3p	0.0832	0.32
miR-491-5p	-0.2903	0.000397
miR-492	0.107	0.2
miR-493-3p	-0.0513	0.54
miR-493-5p	-0.1685	0.0428
miR-494-3p	-0.131	0.116
miR-494-5p	0.0235	0.779
miR-495-3p	-0.1977	0.0171
miR-495-5p	0.0349	0.677
miR-496	-0.1816	0.0289
miR-497-3p	0.1237	0.138
miR-498	0.0091	0.914
miR-4999-5p	-0.2152	0.00934
miR-499b-3p	0.1091	0.192
miR-5000-5p	0.0229	0.784
miR-5001-3p	-0.0921	0.271
miR-5001-5p	0.283	0.000563
miR-5002-3p	0.0364	0.664
miR-5002-5p	0.1393	0.0947
miR-5003-3p	0.1971	0.0175
miR-5003-5p	0.234	0.00461
miR-5004-3p	0.2071	0.0124
miR-5004-5p	0.2448	0.003
miR-5006-3p	-0.052	0.534
miR-5006-5p	0.1699	0.0411
miR-5007-3p	-0.0691	0.409
miR-5007-5p	-0.025	0.766
miR-5008-5p	0.0287	0.732
miR-5009-3p	0.0605	0.47
miR-5009-5p	-0.0595	0.478
miR-500a-3p	-0.2022	0.0147
miR-500a-5p	-0.0662	0.429
miR-500b-3p	0.1534	0.0655
miR-500b-5p	-0.1633	0.0497
miR-5010-3p	0.021	0.802
miR-5010-5p	-0.2184	0.00831
miR-5011-5p	0.1365	0.102
miR-501-3p	-0.1398	0.0935
miR-501-5p	-0.1398	0.0934
miR-502-3p	-0.2192	0.00807
miR-502-5p	-0.0185	0.826
miR-503-5p	-0.3276	5.76e-05
miR-504-3p	-0.1774	0.0328
miR-504-5p	-0.0187	0.824
miR-5047	0.1603	0.0541
miR-505-3p	-0.0998	0.232
miR-505-5p	-0.2348	0.00447
miR-506-3p	-0.0974	0.244
miR-506-5p	-0.0576	0.491
miR-507	0.0233	0.781
miR-508-5p	-0.1615	0.0524
miR-5087	0.133	0.111
miR-5088-3p	0.1133	0.175
miR-5088-5p	0.0038	0.964
miR-5089-3p	-0.0305	0.715
miR-5090	-0.0818	0.328
miR-5091	0.0215	0.798
miR-5093	0.0692	0.408
miR-509-3-5p	0.0184	0.826
miR-509-3p	-0.061	0.466
miR-509-5p	-0.1579	0.0579
miR-510-3p	0.0212	0.8
miR-510-5p	-0.0565	0.5
miR-511-3p	0.0352	0.674
miR-511-5p	-0.1348	0.106
miR-512-3p	0.0638	0.446
miR-512-5p	0.1038	0.214
miR-513a-3p	0.0421	0.615
miR-513a-5p	-0.0478	0.568
miR-513b-3p	0.0151	0.857
miR-513c-3p	0.0689	0.41
miR-513c-5p	-0.0072	0.931
miR-514a-3p	0.1607	0.0534
miR-514a-5p	0.1192	0.153
miR-514b-3p	-0.0088	0.916
miR-514b-5p	0.0446	0.595
miR-515-3p	0.1153	0.167
miR-515-5p	0.1461	0.0795
miR-516a-5p	0.0384	0.646
miR-517-5p	0.047	0.575
miR-517a-3p	0.1512	0.0694
miR-517c-3p	0.1338	0.109
miR-5186	0.0613	0.464
miR-5187-3p	0.0069	0.935
miR-5187-5p	-0.0219	0.794
miR-5189-3p	0.0467	0.577
miR-5189-5p	-0.0584	0.485
miR-518b	0.0475	0.57
miR-518c-3p	0.091	0.276
miR-5190	0.0431	0.606
miR-5191	-0.0391	0.641
miR-5192	0.0398	0.635
miR-5193	0.0851	0.309
miR-5194	0.2804	0.000636
miR-5195-3p	-0.1513	0.0693
miR-5195-5p	-0.0109	0.896
miR-5196-3p	0.1336	0.109
miR-5196-5p	-0.2434	0.00318
miR-5197-3p	0.1698	0.0411
miR-5197-5p	0.2396	0.0037
miR-519a-3p	-0.0982	0.24
miR-519b-3p	0.1256	0.132
miR-519c-3p	-0.0086	0.918
miR-519d-3p	0.2056	0.0131
miR-519e-3p	-0.1088	0.193
miR-519e-5p	0.0553	0.509
miR-520a-5p	-0.0286	0.733
miR-520b	-0.1896	0.0224
miR-520c-3p	-0.0742	0.375
miR-520d-3p	-0.0599	0.474
miR-520e	0.0887	0.289
miR-520f-3p	0.0119	0.887
miR-520g-5p	0.0942	0.26
miR-521	0.2998	0.000249
miR-522-3p	-0.0975	0.243
miR-525-5p	0.0329	0.695
miR-532-3p	-0.1274	0.127
miR-532-5p	-0.1337	0.109
miR-539-3p	0.0201	0.811
miR-539-5p	-0.1825	0.028
miR-541-3p	0.2583	0.00171
miR-541-5p	0.1714	0.0393
miR-542-3p	-0.0774	0.355
miR-542-5p	-0.0941	0.26
miR-543	-0.2531	0.00213
miR-544a	0.0916	0.273
miR-544b	0.2519	0.00224
miR-545-3p	0.0989	0.237
miR-545-5p	0.072	0.389
miR-548ab	-0.0002	0.998
miR-548ad	0.1021	0.222
miR-548ae	0.1468	0.0782
miR-548ag	0.0494	0.555
miR-548ak	0.2019	0.0149
miR-548al	-0.0913	0.275
miR-548ao-3p	0.0675	0.42
miR-548ao-5p	-0.0544	0.516
miR-548ar-3p	-0.0259	0.758
miR-548as-3p	-0.0034	0.968
miR-548au-3p	0.1389	0.0956
miR-548av-5p	-0.0584	0.485
miR-548aw	-0.0468	0.576
miR-548ax	-0.0689	0.41
miR-548ay-3p	0.0026	0.975
miR-548ay-5p	0.2993	0.000255
miR-548az-5p	0.2135	0.00993
miR-548b-3p	-0.086	0.304
miR-548b-5p	0.1925	0.0204
miR-548ba	0.0662	0.429
miR-548d-5p	0.3322	4.47e-05
miR-548e-3p	0.0153	0.855
miR-548e-5p	0.2267	0.00612
miR-548g-3p	0.0747	0.372
miR-548h-5p	0.0048	0.955
miR-548j-3p	0.2055	0.0132
miR-548k	-0.1688	0.0424
miR-548m	-0.0329	0.694
miR-548s	0.0827	0.323
miR-548t-5p	0.0022	0.979
miR-548v	0.0235	0.779
miR-548w	0.1518	0.0684
miR-548x-3p	0.0561	0.502
miR-548y	0.0751	0.369
miR-549a	0.1642	0.0484
miR-550a-3-5p	-0.1493	0.0732
miR-550a-5p	0.0744	0.374
miR-550b-2-5p	-0.0365	0.663
miR-551a	-0.0056	0.947
miR-551b-3p	-0.3582	9.7e-06
miR-551b-5p	0.1195	0.152
miR-552-3p	-0.0458	0.584
miR-552-5p	-0.0084	0.92
miR-554	0.0319	0.703
miR-555	0.1648	0.0477
miR-556-3p	-0.0256	0.76
miR-556-5p	0.0595	0.477
miR-557	0.2829	0.000566
miR-5571-3p	-0.0604	0.471
miR-5571-5p	-0.0639	0.445
miR-5572	0.0219	0.793
miR-5579-5p	0.081	0.333
miR-558	0.0475	0.571
miR-5580-3p	0.06	0.474
miR-5581-3p	0.1718	0.0388
miR-5581-5p	0.0969	0.246
miR-5582-3p	-0.0757	0.365
miR-5582-5p	0.0784	0.349
miR-5584-3p	0.1091	0.191
miR-5584-5p	-0.0544	0.516
miR-5585-3p	0.4524	1.11e-08
miR-5585-5p	-0.014	0.867
miR-5586-3p	0.0956	0.253
miR-5587-3p	0.1629	0.0503
miR-5588-5p	-0.1379	0.0981
miR-5589-3p	0.1707	0.0401
miR-5589-5p	0.0865	0.301
miR-559	0.0548	0.513
miR-561-3p	0.1012	0.226
miR-561-5p	0.1157	0.166
miR-563	-0.0514	0.539
miR-564	0.0218	0.795
miR-566	0.1834	0.0272
miR-567	-0.0783	0.349
miR-5680	-0.0367	0.661
miR-5682	-0.0132	0.875
miR-5684	0.0905	0.279
miR-5685	-0.1523	0.0674
miR-5687	0.0072	0.931
miR-5688	-0.0436	0.603
miR-5689	0.1267	0.129
miR-569	0.0985	0.238
miR-5690	0.0149	0.859
miR-5691	0.218	0.00844
miR-5692a	0.1062	0.203
miR-5692b	0.0081	0.923
miR-5692c	0.1372	0.0999
miR-5693	-0.0214	0.798
miR-5694	0.3271	5.92e-05
miR-5695	0.0266	0.751
miR-5696	-0.1174	0.16
miR-5697	0.098	0.241
miR-5698	0.1645	0.0481
miR-5699-5p	0.005	0.952
miR-5701	0.1485	0.0747
miR-5702	-0.0185	0.826
miR-5703	-0.2688	0.00108
miR-5704	-0.0559	0.504
miR-5705	0.0055	0.948
miR-5706	0.1327	0.111
miR-5707	0.0138	0.87
miR-571	-0.0556	0.506
miR-572	0.0824	0.324
miR-573	0.2793	0.00067
miR-5739	-0.0355	0.672
miR-574-3p	0.4574	7.34e-09
miR-574-5p	0.443	2.42e-08
miR-575	0.078	0.351
miR-576-3p	-0.0092	0.913
miR-576-5p	-0.1188	0.155
miR-577	0.0785	0.348
miR-578	0.0575	0.492
miR-579-3p	-0.1523	0.0675
miR-579-5p	0.0811	0.332
miR-580-3p	-0.04	0.633
miR-580-5p	0.0113	0.893
miR-581	0.019	0.821
miR-583	-0.0122	0.884
miR-584-3p	-0.0957	0.252
miR-584-5p	-0.3075	0.000168
miR-585-3p	-0.0876	0.295
miR-586	-0.013	0.877
miR-587	0.0439	0.6
miR-588	0.0599	0.474
miR-589-3p	-0.1201	0.15
miR-589-5p	-0.1567	0.0599
miR-590-3p	0.123	0.14
miR-590-5p	-0.2549	0.00198
miR-591	0.124	0.137
miR-593-3p	0.1138	0.173
miR-593-5p	0.0296	0.724
miR-595	0.0895	0.284
miR-597-3p	0.0822	0.326
miR-597-5p	-0.08	0.339
miR-598-3p	-0.1171	0.161
miR-598-5p	0.0994	0.234
miR-600	0.0501	0.549
miR-601	0.1669	0.0449
miR-604	0.1605	0.0538
miR-605-3p	-0.0938	0.262
miR-605-5p	0.0201	0.81
miR-606	0.0252	0.763
miR-6069	0.2102	0.0112
miR-607	0.0445	0.595
miR-6071	0.054	0.519
miR-6072	0.0311	0.711
miR-6073	-0.0034	0.968
miR-6075	-0.0051	0.952
miR-6076	0.1492	0.0733
miR-6078	0.2147	0.00951
miR-6079	0.2433	0.00319
miR-608	0.048	0.567
miR-6080	0.0111	0.895
miR-6081	-0.1181	0.157
miR-6082	-0.1927	0.0202
miR-6083	0.108	0.196
miR-6085	-0.0126	0.88
miR-6086	-0.2946	0.000322
miR-6088	-0.3354	3.73e-05
miR-612	0.0289	0.73
miR-6124	-0.2938	0.000336
miR-6126	-0.1346	0.107
miR-6127	-0.2276	0.00591
miR-6128	0.0413	0.622
miR-6129	0.0117	0.889
miR-613	-0.0302	0.718
miR-6130	0.0534	0.524
miR-6131	0.0143	0.865
miR-6132	-0.0468	0.576
miR-6133	-0.2825	0.000575
miR-6134	0.0874	0.296
miR-614	0.134	0.108
miR-615-3p	0.0444	0.596
miR-616-3p	0.2577	0.00175
miR-6165	0.0789	0.345
miR-616-5p	0.202	0.0148
miR-617	0.0029	0.972
miR-618	-0.0037	0.965
miR-619-3p	0.1303	0.118
miR-620	0.0665	0.427
miR-621	0.0756	0.366
miR-623	-0.0714	0.393
miR-624-3p	-0.0548	0.512
miR-624-5p	-0.2127	0.0102
miR-625-5p	-0.3257	6.4e-05
miR-626	-0.0317	0.705
miR-627-3p	-0.0375	0.655
miR-628-5p	-0.1455	0.0807
miR-629-5p	-0.0557	0.506
miR-630	0.0418	0.618
miR-631	0.1226	0.142
miR-632	0.0025	0.976
miR-633	-0.0367	0.661
miR-634	0.0504	0.547
miR-635	0.0495	0.555
miR-637	-0.0548	0.513
miR-640	0.1315	0.115
miR-641	-0.0206	0.806
miR-642a-5p	-0.0151	0.857
miR-642b-5p	-0.1262	0.13
miR-643	-0.1132	0.175
miR-644a	-0.0792	0.344
miR-645	0.055	0.511
miR-646	-0.0169	0.84
miR-647	0.0715	0.393
miR-648	0.1476	0.0764
miR-649	0.2527	0.00217
miR-6499-3p	0.1247	0.135
miR-6499-5p	-0.017	0.839
miR-650	-0.0396	0.636
miR-6500-3p	0.1777	0.0325
miR-6500-5p	0.0277	0.741
miR-6501-3p	0.1048	0.21
miR-6501-5p	0.0647	0.439
miR-6502-3p	-0.0588	0.483
miR-6502-5p	0.055	0.511
miR-6503-3p	-0.0281	0.738
miR-6503-5p	0.101	0.227
miR-6504-5p	-0.058	0.488
miR-6505-3p	-0.0318	0.704
miR-6505-5p	0.1525	0.0672
miR-6506-3p	0.1606	0.0536
miR-6506-5p	0.1195	0.152
miR-6507-5p	-0.1001	0.231
miR-6509-5p	0.1014	0.225
miR-6510-3p	0.1117	0.181
miR-6511a-3p	0.2677	0.00113
miR-6511a-5p	0.2829	0.000564
miR-6511b-3p	-0.0985	0.238
miR-6513-3p	-0.106	0.204
miR-6513-5p	0.0915	0.274
miR-651-3p	0.0171	0.838
miR-6514-3p	0.1545	0.0636
miR-6514-5p	-0.1258	0.132
miR-6515-3p	-0.1499	0.0719
miR-6515-5p	-0.0267	0.75
miR-651-5p	-0.0144	0.863
miR-6516-3p	-0.0442	0.598
miR-6516-5p	0.1199	0.151
miR-652-3p	-0.268	0.00112
miR-652-5p	-0.3356	3.68e-05
miR-653-3p	-0.0873	0.296
miR-654-3p	-0.3016	0.000228
miR-654-5p	-0.2778	0.000716
miR-655-3p	-0.1167	0.162
miR-655-5p	0.078	0.351
miR-656-3p	0.0919	0.271
miR-656-5p	-0.0047	0.955
miR-657	0.0833	0.319
miR-658	0.2382	0.00392
miR-660-3p	-0.0571	0.495
miR-660-5p	-0.1812	0.0292
miR-661	0.2085	0.0118
miR-662	0.1181	0.157
miR-663b	0.1458	0.0801
miR-664a-3p	-0.1428	0.0866
miR-664a-5p	-0.0918	0.272
miR-664b-3p	0.1377	0.0987
miR-664b-5p	0.0479	0.568
miR-668-3p	-0.0387	0.644
miR-668-5p	0.1558	0.0614
miR-670-3p	0.0757	0.365
miR-670-5p	-0.0073	0.931
miR-671-3p	-0.0324	0.699
miR-6715b-3p	0.0489	0.559
miR-671-5p	0.2111	0.0108
miR-6716-3p	0.0429	0.608
miR-6716-5p	-0.3225	7.61e-05
miR-6717-5p	0.0006	0.994
miR-6718-5p	0.0459	0.584
miR-6720-3p	-0.1556	0.0616
miR-6720-5p	-0.1197	0.152
miR-6721-5p	-0.0434	0.604
miR-6722-3p	-0.0809	0.334
miR-6722-5p	-0.0166	0.843
miR-6723-5p	-0.1919	0.0208
miR-6726-3p	-0.1776	0.0326
miR-6726-5p	0.112	0.18
miR-6727-5p	0.2419	0.00338
miR-6728-3p	0.2472	0.00273
miR-6728-5p	0.0901	0.281
miR-6729-3p	0.1945	0.019
miR-6730-5p	-0.1593	0.0556
miR-6731-3p	0.1191	0.154
miR-6731-5p	-0.0039	0.963
miR-6733-3p	-0.0527	0.529
miR-6733-5p	0.0483	0.564
miR-6734-3p	0.1459	0.08
miR-6734-5p	-0.3276	5.75e-05
miR-6735-3p	0.0303	0.717
miR-6735-5p	0.2045	0.0136
miR-6736-3p	0.2042	0.0138
miR-6736-5p	0.0695	0.406
miR-6737-3p	-0.0668	0.425
miR-6737-5p	-0.0632	0.45
miR-6738-3p	0.1721	0.0385
miR-6738-5p	-0.2661	0.00122
miR-6739-3p	0.0708	0.397
miR-6739-5p	0.0186	0.824
miR-6740-3p	0.0407	0.627
miR-6740-5p	-0.1229	0.141
miR-6741-3p	0.1935	0.0197
miR-6741-5p	0.1489	0.0738
miR-6742-3p	-0.0569	0.496
miR-6742-5p	0.1681	0.0433
miR-6744-3p	0.0169	0.84
miR-6744-5p	0.0844	0.313
miR-6745	-0.0307	0.714
miR-6746-5p	-0.1745	0.0358
miR-6747-3p	0.1063	0.203
miR-6747-5p	-0.2301	0.00536
miR-6748-3p	0.0811	0.332
miR-6748-5p	-0.0679	0.417
miR-6750-3p	-0.0524	0.532
miR-6750-5p	0.1184	0.156
miR-6751-5p	0.0294	0.725
miR-6753-3p	0.041	0.624
miR-675-3p	0.0712	0.395
miR-6754-3p	0.0107	0.899
miR-6754-5p	-0.3748	3.41e-06
miR-6755-3p	-0.0588	0.482
miR-675-5p	-0.1477	0.0762
miR-6756-5p	0.1036	0.215
miR-6757-3p	0.0742	0.375
miR-6757-5p	-0.1898	0.0222
miR-6758-3p	0.0154	0.854
miR-6758-5p	0.0438	0.601
miR-6759-3p	0.0343	0.682
miR-6759-5p	0.1683	0.043
miR-6760-3p	0.3112	0.000139
miR-6760-5p	-0.3399	2.89e-05
miR-6761-3p	0.0837	0.317
miR-6761-5p	0.1132	0.175
miR-6762-3p	0.0213	0.799
miR-676-3p	0.0562	0.502
miR-6764-3p	0.2016	0.015
miR-6764-5p	0.19	0.0221
miR-6765-5p	0.1519	0.0681
miR-676-5p	0.093	0.266
miR-6766-3p	0.0872	0.297
miR-6766-5p	0.0385	0.646
miR-6767-3p	0.1404	0.0921
miR-6767-5p	0.0251	0.764
miR-6768-3p	0.047	0.575
miR-6768-5p	0.1498	0.0721
miR-6769a-3p	0.085	0.309
miR-6769a-5p	0.0613	0.464
miR-6769b-3p	-0.0658	0.432
miR-6770-3p	-0.1687	0.0425
miR-6770-5p	0.0619	0.46
miR-6771-3p	0.1689	0.0423
miR-6771-5p	-0.1577	0.0582
miR-6772-3p	0.0265	0.752
miR-6772-5p	0.0543	0.516
miR-6773-3p	0.0416	0.619
miR-6773-5p	-0.208	0.0121
miR-6774-3p	-0.0604	0.471
miR-6774-5p	0.0904	0.28
miR-6775-3p	0.3029	0.000213
miR-6775-5p	-0.1619	0.0518
miR-6776-3p	-0.14	0.093
miR-6776-5p	-0.1316	0.114
miR-6778-3p	-0.3056	0.000185
miR-6778-5p	-0.21	0.0112
miR-6779-3p	-0.2436	0.00316
miR-6779-5p	-0.18	0.0302
miR-6780a-3p	0.1311	0.116
miR-6780a-5p	-0.1313	0.115
miR-6780b-3p	-0.0226	0.787
miR-6780b-5p	-0.1257	0.132
miR-6781-3p	0.0803	0.337
miR-6781-5p	-0.1398	0.0936
miR-6782-3p	0.0945	0.258
miR-6782-5p	-0.3709	4.38e-06
miR-6783-3p	-0.0069	0.935
miR-6783-5p	-0.031	0.712
miR-6784-5p	-0.0335	0.689
miR-6785-3p	0.2382	0.00391
miR-6786-3p	-0.102	0.222
miR-6787-3p	0.1428	0.0866
miR-6787-5p	-0.0157	0.852
miR-6788-3p	0.0409	0.626
miR-6789-3p	0.0582	0.487
miR-6789-5p	0.3515	1.46e-05
miR-6790-5p	0.0725	0.386
miR-6791-3p	0.0225	0.789
miR-6791-5p	0.1493	0.0731
miR-6792-3p	0.1498	0.0721
miR-6792-5p	-0.0547	0.513
miR-6793-5p	0.1943	0.0192
miR-6794-3p	0.2786	0.00069
miR-6794-5p	-0.0746	0.373
miR-6795-3p	0.1375	0.0991
miR-6796-3p	0.3421	2.53e-05
miR-6796-5p	-0.0042	0.96
miR-6797-3p	0.0861	0.303
miR-6797-5p	-0.3096	0.000151
miR-6798-5p	0.1208	0.148
miR-6799-3p	-0.0563	0.501
miR-6799-5p	-0.1236	0.139
miR-6800-3p	0.2786	0.00069
miR-6800-5p	-0.1968	0.0177
miR-6801-3p	-0.054	0.519
miR-6801-5p	0.1264	0.13
miR-6802-3p	-0.0136	0.871
miR-6802-5p	0.2481	0.00262
miR-6803-3p	-0.1085	0.194
miR-6803-5p	0.05	0.551
miR-6804-3p	0.3038	0.000204
miR-6805-5p	-0.0588	0.482
miR-6806-3p	0.0158	0.85
miR-6806-5p	-0.1328	0.111
miR-6807-3p	0.0797	0.341
miR-6807-5p	0.1876	0.0239
miR-6808-5p	-0.1877	0.0238
miR-6809-3p	0.1057	0.206
miR-6809-5p	0.2657	0.00124
miR-6810-3p	-0.1155	0.167
miR-6810-5p	0.1305	0.118
miR-6811-3p	0.2968	0.000289
miR-6811-5p	0.1474	0.0768
miR-6812-5p	-0.2935	0.00034
miR-6813-3p	0.2833	0.000554
miR-6813-5p	-0.0326	0.697
miR-6814-3p	-0.0893	0.285
miR-6814-5p	0.0542	0.517
miR-6815-3p	0.1307	0.117
miR-6815-5p	-0.0822	0.326
miR-6816-3p	0.0465	0.579
miR-6817-3p	0.0032	0.97
miR-6817-5p	0.2728	0.000903
miR-6818-3p	0.0104	0.902
miR-6818-5p	0.0481	0.566
miR-6819-3p	0.1388	0.0958
miR-6819-5p	-0.1254	0.133
miR-6820-3p	0.1523	0.0675
miR-6821-3p	0.0455	0.587
miR-6821-5p	-0.1868	0.0245
miR-6822-3p	-0.0482	0.565
miR-6822-5p	-0.0887	0.289
miR-6823-3p	0.095	0.256
miR-6823-5p	0.12	0.15
miR-6824-5p	-0.2354	0.00436
miR-6825-3p	0.0194	0.817
miR-6825-5p	-0.0465	0.579
miR-6826-5p	-0.096	0.251
miR-6827-3p	0.2523	0.0022
miR-6827-5p	0.0994	0.234
miR-6828-3p	-0.0254	0.762
miR-6828-5p	0.1517	0.0686
miR-6829-5p	-0.2041	0.0138
miR-6830-3p	0.1885	0.0232
miR-6830-5p	0.055	0.512
miR-6831-3p	-0.0855	0.307
miR-6831-5p	-0.285	0.000513
miR-6832-3p	-0.0149	0.859
miR-6832-5p	-0.1694	0.0417
miR-6833-3p	0.0134	0.873
miR-6833-5p	-0.0795	0.342
miR-6834-3p	0.01	0.905
miR-6834-5p	0.0852	0.308
miR-6835-3p	-0.0415	0.62
miR-6835-5p	-0.1773	0.0329
miR-6836-5p	0.2165	0.0089
miR-6837-3p	0.0671	0.422
miR-6837-5p	0.0938	0.262
miR-6838-3p	-0.0856	0.306
miR-6839-5p	-0.0271	0.747
miR-6840-3p	0.0629	0.452
miR-6840-5p	0.1096	0.189
miR-6841-3p	0.1822	0.0282
miR-6842-3p	0.0436	0.603
miR-6842-5p	-0.0015	0.986
miR-6843-3p	-0.1094	0.19
miR-6844	0.0186	0.824
miR-6845-5p	-0.1473	0.077
miR-6846-3p	0.0476	0.57
miR-6846-5p	-0.0858	0.305
miR-6847-3p	0.0877	0.294
miR-6847-5p	-0.0497	0.553
miR-6848-3p	-0.0571	0.495
miR-6848-5p	-0.0359	0.668
miR-6849-3p	0.0548	0.513
miR-6849-5p	0.0369	0.66
miR-6851-3p	-0.0279	0.739
miR-6851-5p	-0.1536	0.0651
miR-6852-3p	0.1032	0.217
miR-6852-5p	0.0991	0.236
miR-6853-3p	0.0716	0.392
miR-6853-5p	0.1212	0.146
miR-6854-3p	0.222	0.00729
miR-6854-5p	0.2502	0.0024
miR-6855-3p	-0.0458	0.584
miR-6855-5p	0.0695	0.406
miR-6856-3p	-0.0166	0.843
miR-6856-5p	-0.0043	0.959
miR-6857-3p	-0.0765	0.361
miR-6857-5p	0.0754	0.367
miR-6859-3p	0.0091	0.913
miR-6859-5p	0.2902	0.000399
miR-6861-3p	0.0903	0.28
miR-6862-3p	0.2801	0.000646
miR-6862-5p	-0.0383	0.648
miR-6863	0.07	0.403
miR-6864-3p	0.0032	0.969
miR-6864-5p	-0.0727	0.385
miR-6865-5p	-0.289	0.000424
miR-6866-3p	-0.0243	0.772
miR-6867-3p	0.0279	0.739
miR-6867-5p	0.109	0.192
miR-6868-3p	0.0872	0.297
miR-6868-5p	0.0431	0.606
miR-6869-5p	0.0546	0.514
miR-6870-3p	0.2726	0.000911
miR-6870-5p	-0.233	0.0048
miR-6871-5p	0.2418	0.00339
miR-6872-3p	0.0664	0.427
miR-6872-5p	-0.0701	0.402
miR-6873-3p	0.2503	0.0024
miR-6873-5p	-0.0825	0.324
miR-6874-3p	0.1192	0.153
miR-6874-5p	-0.0257	0.759
miR-6875-5p	-0.1094	0.19
miR-6876-3p	0.149	0.0737
miR-6877-3p	0.4008	5.85e-07
miR-6877-5p	0.0449	0.592
miR-6878-5p	0.0874	0.296
miR-6880-5p	-0.2549	0.00197
miR-6881-3p	0.0405	0.629
miR-6881-5p	-0.2324	0.00492
miR-6882-3p	0.1303	0.118
miR-6882-5p	0.0547	0.513
miR-6883-3p	0.0782	0.35
miR-6883-5p	-0.1328	0.111
miR-6884-3p	-0.063	0.451
miR-6884-5p	-0.1377	0.0987
miR-6885-3p	-0.0492	0.557
miR-6885-5p	0.0466	0.578
miR-6886-3p	0.1561	0.0607
miR-6886-5p	0.0725	0.386
miR-6887-3p	-0.1791	0.0311
miR-6887-5p	-0.2661	0.00121
miR-6888-3p	0.1154	0.167
miR-6888-5p	0.0699	0.404
miR-6889-3p	-0.1171	0.161
miR-6889-5p	-0.0292	0.728
miR-6890-3p	0.0846	0.312
miR-6890-5p	-0.0884	0.291
miR-6891-3p	-0.1704	0.0405
miR-6892-3p	-0.0799	0.34
miR-6892-5p	-0.0684	0.414
miR-6893-3p	0.1611	0.0529
miR-6893-5p	-0.1497	0.0723
miR-6894-5p	-0.2284	0.00572
miR-6895-3p	-0.0001	0.999
miR-6895-5p	0.3779	2.78e-06
miR-708-5p	0.2394	0.00372
miR-7106-3p	0.1181	0.157
miR-7106-5p	-0.1438	0.0845
miR-7107-3p	0.0553	0.509
miR-7107-5p	-0.1461	0.0795
miR-7108-5p	0.0821	0.327
miR-7109-3p	-0.0223	0.79
miR-7109-5p	-0.2319	0.00501
miR-711	-0.1018	0.223
miR-7111-3p	0.2032	0.0142
miR-7111-5p	-0.2692	0.00106
miR-7113-5p	0.0408	0.626
miR-7114-3p	0.0441	0.598
miR-7114-5p	-0.0346	0.68
miR-7-1-3p	-0.0386	0.645
miR-7150	-0.1942	0.0193
miR-7151-3p	0.1506	0.0706
miR-7151-5p	-0.0244	0.771
miR-7152-3p	0.0807	0.334
miR-7152-5p	-0.0017	0.984
miR-7153-3p	0.0521	0.534
miR-7153-5p	0.1306	0.117
miR-7154-3p	0.0864	0.301
miR-7154-5p	0.1045	0.211
miR-7155-5p	0.0562	0.502
miR-7156-3p	0.1812	0.0292
miR-7156-5p	0.1147	0.17
miR-7157-3p	0.0075	0.929
miR-7157-5p	0.1466	0.0785
miR-7158-3p	0.0624	0.456
miR-7159-3p	0.07	0.403
miR-7159-5p	0.1662	0.0458
miR-7160-3p	0.0203	0.809
miR-7160-5p	0.0997	0.233
miR-7161-3p	0.0499	0.551
miR-7161-5p	-0.0429	0.609
miR-7162-3p	-0.1331	0.111
miR-7162-5p	0.2214	0.00745
miR-7-2-3p	-0.0182	0.828
miR-744-3p	-0.0127	0.879
miR-744-5p	-0.2731	0.00089
miR-7515	-0.2072	0.0124
miR-758-3p	-0.1505	0.0708
miR-758-5p	0.0866	0.3
miR-759	-0.08	0.339
miR-7-5p	-0.1668	0.045
miR-760	0.0673	0.421
miR-761	0.3162	0.000107
miR-764	0.3006	0.000239
miR-765	-0.3211	8.21e-05
miR-766-3p	-0.0128	0.879
miR-766-5p	-0.1488	0.074
miR-767-3p	0.066	0.43
miR-767-5p	0.139	0.0955
miR-769-3p	0.0238	0.776
miR-769-5p	-0.2685	0.00109
miR-7702	-0.0298	0.722
miR-7703	-0.0321	0.701
miR-7705	-0.0518	0.536
miR-770-5p	-0.1037	0.214
miR-7706	-0.0657	0.432
miR-7843-3p	0.0646	0.44
miR-7843-5p	0.0605	0.47
miR-7844-5p	0.1051	0.209
miR-7845-5p	-0.2926	0.000356
miR-7846-3p	-0.21	0.0112
miR-7848-3p	0.0431	0.607
miR-7850-5p	-0.0632	0.45
miR-7851-3p	-0.1542	0.064
miR-7852-3p	0.008	0.924
miR-7853-5p	0.0858	0.305
miR-7854-3p	-0.1484	0.0748
miR-7856-5p	-0.1593	0.0556
miR-7973	0.0354	0.672
miR-7974	-0.0942	0.26
miR-7976	-0.157	0.0592
miR-7978	0.0529	0.528
miR-802	0.0886	0.29
miR-8052	-0.1585	0.0569
miR-8053	0.1126	0.178
miR-8054	0.1484	0.0748
miR-8055	0.0975	0.243
miR-8056	0.0137	0.87
miR-8057	0.1431	0.0859
miR-8059	0.0948	0.257
miR-8060	0.0886	0.289
miR-8061	0.1067	0.202
miR-8062	-0.035	0.676
miR-8063	0.1454	0.0811
miR-8065	0.0624	0.456
miR-8067	0.0079	0.925
miR-8068	-0.0012	0.989
miR-8069	-0.1248	0.135
miR-8070	0.1981	0.0169
miR-8071	0.2139	0.0098
miR-8074	0.0415	0.621
miR-8076	0.1341	0.108
miR-8077	-0.0131	0.876
miR-8078	0.3663	5.87e-06
miR-8079	-0.0357	0.67
miR-8080	0.0736	0.379
miR-8081	0.0969	0.247
miR-8082	0.049	0.558
miR-8083	-0.058	0.489
miR-8084	-0.0737	0.378
miR-8085	-0.2597	0.00161
miR-8086	0.2229	0.00704
miR-8087	0.0249	0.766
miR-8088	-0.0155	0.853
miR-8089	-0.1586	0.0568
miR-873-3p	0.026	0.756
miR-873-5p	0.0088	0.917
miR-874-3p	0.2088	0.0117
miR-874-5p	0.116	0.165
miR-875-3p	-0.0333	0.691
miR-875-5p	-0.0092	0.913
miR-876-3p	-0.0533	0.524
miR-876-5p	0.0001	0.999
miR-877-3p	0.3641	6.74e-06
miR-877-5p	-0.1175	0.159
miR-885-3p	-0.2387	0.00383
miR-885-5p	0.2246	0.00661
miR-887-3p	0.1957	0.0183
miR-888-3p	-0.0561	0.503
miR-888-5p	0.0107	0.898
miR-889-3p	-0.0213	0.799
miR-889-5p	0.0291	0.728
miR-890	-0.0271	0.747
miR-891a-3p	-0.0297	0.723
miR-891a-5p	0.0861	0.303
miR-891b	0.1029	0.218
miR-892a	-0.0218	0.795
miR-892b	0.0879	0.293
miR-892c-3p	0.0595	0.477
miR-892c-5p	-0.0931	0.266
miR-920	-0.069	0.41
miR-921	0.2729	0.000898
miR-922	0.0252	0.764
miR-924	-0.0915	0.274
miR-92a-1-5p	0.002	0.981
miR-92a-2-5p	0.2749	0.000821
miR-92a-3p	-0.0894	0.285
miR-92b-3p	-0.2732	0.000883
miR-92b-5p	0.0577	0.491
miR-933	-0.1218	0.144
miR-93-3p	-0.2837	0.000544
miR-934	-0.0327	0.696
miR-935	0.0443	0.597
miR-93-5p	-0.1112	0.183
miR-936	0.0933	0.264
miR-937-3p	0.2272	0.006
miR-937-5p	0.1297	0.12
miR-938	-0.036	0.668
miR-939-5p	-0.213	0.0101
miR-9-3p	-0.0908	0.277
miR-941	-0.1217	0.145
miR-942-3p	0.0136	0.871
miR-943	0.0836	0.317
miR-944	-0.0061	0.942
miR-95-3p	0.0885	0.29
miR-95-5p	0.0281	0.737
miR-9-5p	-0.1822	0.0283
miR-96-5p	-0.1434	0.0854
miR-99a-5p	0.039	0.642
miR-99b-3p	-0.0332	0.692
[truncated: 1 more rows]

[truncated: 8 more sheets: Fig_3B, Fig_4A, Fig_4B, Fig_5A, Fig_5B, Fig_5C, Fig_5D, Supple_Fig_S1]
